# Supplementary material for: Metal–nucleobase inter­action: bis[4-amino­pyrimidin-2(1H)-one-κN 3]dibromidozinc(II)
Source: Acta Crystallogr Sect E Struct Rep Online. 2010 Nov 30;66(Pt 12):m1693. doi: 10.1107/S1600536810049305 (PMC3011690; doi:10.1107/S1600536810049305)
Supplement: Supplementary file 2 [file e-66-m1693-Isup2.hkl]

#
# h,k,l, Fc-squared, Fo-squared, sigma(Fo-squared) and status flag
#
data_I
_shelx_title ' PTM658 in P-1'
_shelx_refln_list_code          4
_shelx_F_calc_maximum      208.02
_exptl_crystal_F_000       432.00
_reflns_d_resolution_high  0.7770
 
loop_
 _symmetry_equiv_pos_as_xyz
 'x, y, z'
 '-x, -y, -z'
 
_cell_length_a     7.1337
_cell_length_b     7.8375
_cell_length_c    12.4275
_cell_angle_alpha  86.746
_cell_angle_beta   75.199
_cell_angle_gamma  87.448
 
_shelx_F_squared_multiplier     1.000
 
loop_
 _refln_index_h
 _refln_index_k
 _refln_index_l
 _refln_F_squared_calc
 _refln_F_squared_meas
 _refln_F_squared_sigma
 _refln_observed_status
   1   0   0     3203.34     3465.99     35.22 o
   2   0   0      130.92      116.57      4.69 o
   3   0   0     2724.18     2771.61     34.10 o
   4   0   0    12483.02    12479.66    127.23 o
   5   0   0       84.02       88.98      8.33 o
   6   0   0      281.14      281.45     22.05 o
   7   0   0      543.62      592.86     36.12 o
   8   0   0     1033.53      995.78     97.98 o
  -8   1   0      489.96      571.90     74.10 o
  -7   1   0      355.10      312.50     34.88 o
  -6   1   0     2931.31     2903.67     61.18 o
  -5   1   0     1533.56     1608.62     26.23 o
  -4   1   0     4460.83     4453.28     49.40 o
  -3   1   0     2483.13     2527.18     31.22 o
  -2   1   0     5341.74     5476.10     60.76 o
  -1   1   0      374.44      399.16      5.87 o
   0   1   0     4685.23     5408.85     68.81 o
   1   1   0     2636.07     2727.84     29.28 o
   2   1   0      951.57      925.33     14.31 o
   3   1   0     1250.17     1257.38     22.80 o
   4   1   0     7484.90     7405.70     79.21 o
   5   1   0        2.64       14.24      7.04 o
   6   1   0        4.99        3.42      9.58 o
   7   1   0      199.76      186.52     31.17 o
   8   1   0      845.63      910.95     68.33 o
  -8   2   0       86.48      102.84     37.01 o
  -7   2   0       16.59      -25.51     31.70 o
  -6   2   0     2763.97     2714.83     82.97 o
  -5   2   0      982.73     1079.00     34.23 o
  -4   2   0     4318.82     4273.54     73.22 o
  -3   2   0      660.93      627.40     19.71 o
  -2   2   0    13021.47    13248.87    153.23 o
  -1   2   0      101.72       94.39      3.92 o
   0   2   0     3337.98     3838.90     39.80 o
   1   2   0     1583.91     1592.09     18.25 o
   2   2   0     5903.40     5777.84     61.41 o
   3   2   0       84.15      124.51      6.67 o
   4   2   0     2724.43     2745.48     35.22 o
   5   2   0      272.81      281.36     11.91 o
   6   2   0     1459.88     1427.73     36.35 o
   7   2   0        4.20      -14.67     19.70 o
   8   2   0       15.27       82.93     36.11 o
  -8   3   0        8.63       -8.02     34.99 o
  -7   3   0      219.44      218.46     35.12 o
  -6   3   0     1063.40     1064.11     52.31 o
  -5   3   0      326.92      348.28     25.96 o
  -4   3   0      108.08      101.08     14.60 o
  -3   3   0      933.23      899.55     33.09 o
  -2   3   0     3379.50     3415.20     34.93 o
  -1   3   0      601.70      624.30     11.32 o
   0   3   0     3425.81     3849.06     41.41 o
   1   3   0     1368.58     1350.42     17.28 o
   2   3   0      372.08      327.00      9.88 o
   3   3   0     1010.77     1076.23     18.54 o
   4   3   0      102.24      107.06      8.28 o
   5   3   0      789.95      783.62     30.73 o
   6   3   0       75.91       98.75     20.05 o
   7   3   0      567.38      624.75     37.58 o
   8   3   0       56.95       85.05     35.66 o
  -8   4   0        2.84      -22.98     36.93 o
  -7   4   0      195.46      210.50     38.67 o
  -6   4   0      496.55      525.92     41.21 o
  -5   4   0      285.43      258.37     61.15 o
  -4   4   0       39.04       29.28     23.12 o
  -3   4   0      654.15      660.22     13.84 o
  -2   4   0      228.59      213.37      7.30 o
  -1   4   0     2315.24     2323.41     29.34 o
   0   4   0       48.94       56.39      5.43 o
   1   4   0      532.20      556.87     13.38 o
   2   4   0     2206.96     2211.47     30.35 o
   3   4   0     1413.87     1324.95     22.73 o
   4   4   0        2.23      -12.33     12.33 o
   5   4   0      702.79      627.36     28.54 o
   6   4   0        1.58      -12.54     19.12 o
   7   4   0      550.85      555.70     34.34 o
   8   4   0        1.62      -25.49     25.49 o
  -7   5   0       11.26       39.06     33.67 o
  -6   5   0      354.73      386.23     41.32 o
  -5   5   0      469.64      433.44     77.67 o
  -4   5   0      859.75      849.47     36.33 o
  -3   5   0       42.22       56.16     12.32 o
  -2   5   0      932.47      944.63     18.21 o
  -1   5   0     4655.78     4559.01     46.75 o
   0   5   0      935.98     1017.94     21.81 o
   1   5   0      266.29      275.05     10.59 o
   2   5   0       25.86       20.96      8.23 o
   3   5   0     4408.76     4243.07     76.96 o
   4   5   0      264.86      268.46     21.76 o
   5   5   0      269.52      209.24     23.79 o
   6   5   0       30.26       34.61     21.61 o
   7   5   0     1231.10     1270.01     47.71 o
  -6   6   0      426.76      395.23     49.96 o
  -5   6   0      361.20      359.78     32.83 o
  -4   6   0       20.64       25.92     24.81 o
  -3   6   0      591.97      552.42     31.15 o
  -2   6   0      968.16      931.87     17.22 o
  -1   6   0     2119.09     2064.75     26.99 o
   0   6   0      813.55      891.83     18.71 o
   1   6   0     1576.70     1511.49     23.68 o
   2   6   0        4.50       -3.07     10.40 o
   3   6   0     5017.39     4781.07     88.29 o
   4   6   0      448.83      464.91     39.15 o
   5   6   0      107.02       97.07     23.43 o
   6   6   0       29.33       32.70     25.03 o
   7   6   0     1139.50     1317.40     63.58 o
  -6   7   0      510.66      541.20     63.74 o
  -5   7   0      236.94      213.93     31.94 o
  -4   7   0       22.03       13.07     23.52 o
  -3   7   0     1287.58     1231.20     47.60 o
  -2   7   0     1055.51     1057.41     42.16 o
  -1   7   0     1199.91     1165.61     21.21 o
   0   7   0      347.58      378.23     17.97 o
   1   7   0     1094.31     1059.12     28.80 o
   2   7   0      462.90      431.15     27.87 o
   3   7   0     1994.81     2004.63     57.18 o
   4   7   0      217.24      218.19     27.18 o
   5   7   0      423.02      496.82     40.73 o
   6   7   0       25.15       13.37     32.70 o
  -5   8   0       22.54      -22.81     30.64 o
  -4   8   0        4.30      -27.11     27.65 o
  -3   8   0     1403.17     1337.82     52.31 o
  -2   8   0      874.08      836.08     41.31 o
  -1   8   0      213.53      218.54     26.30 o
   0   8   0       44.50       57.98     14.22 o
   1   8   0     2016.12     2035.80     51.23 o
   2   8   0      257.09      293.60     27.76 o
   3   8   0      429.01      424.86     33.28 o
   4   8   0       23.13        8.95     27.97 o
   5   8   0      626.81      712.43     55.19 o
  -3   9   0      481.82      613.14     63.08 o
  -2   9   0      342.96      411.19     67.18 o
  -1   9   0       14.53       40.34     36.17 o
   0   9   0       48.27       79.85     50.70 o
   1   9   0     1097.25     1203.36     48.64 o
   2   9   0       87.09      109.61     27.26 o
   3   9   0       11.64       17.02     27.89 o
   4   9   0        4.10      -21.68     36.84 o
   0  10   0      126.80      160.60     71.34 o
   1  10   0       80.24       76.51     60.25 o
  -3  -9   1      128.20      189.94     33.02 o
  -2  -9   1       20.78       38.68     25.30 o
  -1  -9   1      702.96      793.35     40.18 o
   0  -9   1      441.74      557.24    104.01 o
   1  -9   1      468.02      509.83     48.78 o
   2  -9   1      109.97      126.77     42.29 o
   3  -9   1      261.79      249.04     48.54 o
  -5  -8   1      514.59      419.79     47.03 o
  -4  -8   1      754.62      751.05     43.72 o
  -3  -8   1        3.59        1.05     39.99 o
  -2  -8   1       86.29       75.11     24.21 o
  -1  -8   1      785.56      775.42     35.39 o
   0  -8   1      193.16      215.63     19.48 o
   1  -8   1      307.92      244.00     75.00 o
   2  -8   1       98.00       27.76     34.22 o
   3  -8   1      370.59      465.54     71.80 o
   4  -8   1        9.99       23.83     28.87 o
   5  -8   1      133.98      108.61     32.13 o
  -6  -7   1      222.81      224.72     41.69 o
  -5  -7   1      404.37      395.56     48.60 o
  -4  -7   1      175.93      138.25     26.40 o
  -3  -7   1       55.78       95.93     20.87 o
  -2  -7   1       52.86       52.91     18.36 o
  -1  -7   1      972.63      969.75     28.43 o
   0  -7   1      143.22      137.33     13.05 o
   1  -7   1      274.55      276.02     13.48 o
   2  -7   1      173.81      208.90     25.01 o
   3  -7   1      526.67      527.50     33.35 o
   4  -7   1       10.20        9.11     23.67 o
   5  -7   1       45.02       33.01     27.71 o
   6  -7   1      196.88      172.72     53.00 o
  -7  -6   1        0.41      -31.94     31.94 o
  -6  -6   1      430.17      458.82     35.19 o
  -5  -6   1      276.52      340.06     47.84 o
  -4  -6   1       12.09       66.66     20.15 o
  -3  -6   1      249.46      220.66     28.11 o
  -2  -6   1      947.72      955.26     33.52 o
  -1  -6   1      656.44      708.77     31.77 o
   0  -6   1      510.54      578.17     14.61 o
   1  -6   1       54.25       55.97      8.01 o
   2  -6   1      415.20      414.43     12.56 o
   3  -6   1      110.21      107.04     21.79 o
   4  -6   1     1041.23      993.43     42.47 o
   5  -6   1      245.95      254.64     30.68 o
   6  -6   1      172.28      115.16     35.18 o
   7  -6   1       17.53        8.36     37.55 o
  -7  -5   1        8.04       -3.18     26.00 o
  -6  -5   1        0.86      -21.75     21.75 o
  -5  -5   1     1091.46     1022.05     38.75 o
  -4  -5   1      384.11      384.83     24.80 o
  -3  -5   1      224.49      202.75     19.65 o
  -2  -5   1      188.43      199.05     11.01 o
  -1  -5   1     3227.45     3335.69     41.77 o
   0  -5   1     2317.16     2444.41     32.02 o
   1  -5   1      783.66      792.68     16.77 o
   2  -5   1        6.23       17.72      5.85 o
   3  -5   1      572.23      567.33     28.07 o
   4  -5   1     1186.67     1165.33     55.02 o
   5  -5   1      172.44      186.55     25.52 o
   6  -5   1        4.12        4.34     27.44 o
   7  -5   1        1.24      -10.25     34.06 o
  -8  -4   1       70.73       79.53     33.07 o
  -7  -4   1        3.55        0.94     28.03 o
  -6  -4   1       21.62       47.65     21.10 o
  -5  -4   1     2959.97     2711.63     59.24 o
  -4  -4   1      252.17      242.87     20.96 o
  -3  -4   1      140.29      118.87     11.22 o
  -2  -4   1      672.83      678.66     16.37 o
  -1  -4   1     3032.01     3122.06     49.77 o
   0  -4   1     2428.32     2609.23     29.84 o
   1  -4   1     4647.22     4648.17     43.56 o
   2  -4   1     3844.25     3808.83     39.60 o
   3  -4   1     4077.93     4120.91     44.32 o
   4  -4   1     4374.25     4115.04     87.44 o
   5  -4   1     1219.15     1210.26     53.43 o
   6  -4   1      675.67      658.03    115.14 o
   7  -4   1      305.15      311.88     39.20 o
   8  -4   1      972.60      889.19     61.35 o
  -8  -3   1        9.90      -25.89     39.44 o
  -7  -3   1      215.56      242.69     26.54 o
  -6  -3   1      207.14      228.08     23.36 o
  -5  -3   1     4412.61     4333.46     71.03 o
  -4  -3   1      130.63      117.56     11.82 o
  -3  -3   1      656.90      626.30     18.19 o
  -2  -3   1     3844.79     3748.87     62.31 o
  -1  -3   1    13244.72    13223.74    142.47 o
   0  -3   1      107.88      120.92      5.89 o
   1  -3   1      749.90      817.18     10.97 o
   2  -3   1     9819.23     9794.44     92.57 o
   3  -3   1     6027.19     5923.23     92.69 o
   4  -3   1     1120.05     1059.50     39.33 o
   5  -3   1      531.62      519.17     44.65 o
   6  -3   1     1986.15     1832.84     67.57 o
   7  -3   1      159.47      194.22     34.56 o
   8  -3   1      357.09      326.03     53.75 o
  -8  -2   1      151.79      173.69     39.98 o
  -7  -2   1     1701.13     1897.25     65.88 o
  -6  -2   1      478.97      499.72     23.68 o
  -5  -2   1     3474.25     3468.11     50.96 o
  -4  -2   1      726.45      719.15     16.26 o
  -3  -2   1     3581.91     3322.06     41.83 o
  -2  -2   1     7243.88     7431.96     99.82 o
  -1  -2   1    43270.42    42543.15    442.93 o
   0  -2   1     2298.70     2532.05     29.76 o
   1  -2   1     1416.72     1459.25     15.96 o
   2  -2   1     7820.20     8055.65    104.12 o
   3  -2   1     5964.53     5949.67     87.73 o
   4  -2   1        4.10       -0.19     11.26 o
   5  -2   1      145.31      127.76     17.47 o
   6  -2   1     3137.11     3026.17     89.37 o
   7  -2   1     1079.03      966.96     53.14 o
   8  -2   1      220.74      191.38     62.03 o
  -8  -1   1       85.90      129.24     47.50 o
  -7  -1   1     3249.06     3358.79     89.13 o
  -6  -1   1      484.96      557.42     29.67 o
  -5  -1   1      756.71      787.96     18.74 o
  -4  -1   1     1303.22     1282.54     21.89 o
  -3  -1   1    10794.15    10638.01    116.40 o
  -2  -1   1      860.53      898.72     14.16 o
  -1  -1   1      799.91      886.59     37.30 o
   0  -1   1     1506.35     1737.54     20.14 o
   1  -1   1     6387.84     6664.53     78.37 o
   2  -1   1     4927.81     5013.73     47.94 o
   3  -1   1     1515.59     1594.52     19.43 o
   4  -1   1      142.90      163.41      9.93 o
   5  -1   1     1200.95     1201.55     21.05 o
   6  -1   1      351.21      387.47     35.07 o
   7  -1   1        4.08       21.99     26.46 o
   8  -1   1       16.51      -13.37     31.50 o
  -8   0   1        0.14       35.93     56.18 o
  -7   0   1     1408.82     1462.22     58.83 o
  -6   0   1      117.43       72.08     18.38 o
  -5   0   1       27.27       47.77      9.14 o
  -4   0   1      233.53      261.62     10.17 o
  -3   0   1    10500.68    10719.12    116.71 o
  -2   0   1     3622.41     3647.93     42.23 o
  -1   0   1     1560.52     1538.46     17.63 o
   0   0   1      213.82      232.65      4.29 o
   1   0   1     5770.02     6111.01     70.14 o
   2   0   1     3483.28     3785.54     37.27 o
   3   0   1      185.72      180.62      6.00 o
   4   0   1       12.12       10.92      8.35 o
   5   0   1      860.65      875.44     15.72 o
   6   0   1      750.60      803.40     33.29 o
   7   0   1      926.99      930.60     50.47 o
   8   0   1       56.04       98.77     57.10 o
  -8   1   1        0.03       18.19     51.93 o
  -7   1   1      838.21      932.72     51.21 o
  -6   1   1      297.56      266.13     23.22 o
  -5   1   1      332.52      353.75     15.18 o
  -4   1   1       72.65       91.14      7.55 o
  -3   1   1      129.36      119.24      9.84 o
  -2   1   1      832.05      810.68     13.19 o
  -1   1   1       78.82       86.84      3.97 o
   0   1   1     3370.34     3557.59     36.45 o
   1   1   1      835.15      811.51     11.25 o
   2   1   1     6207.88     6170.21     60.00 o
   3   1   1     2551.69     2519.43     30.13 o
   4   1   1      594.87      597.91     14.44 o
   5   1   1        0.39       -6.87      7.10 o
   6   1   1     1802.26     1918.46     30.32 o
   7   1   1       90.43      121.39     29.25 o
   8   1   1      263.08      250.96     73.66 o
  -8   2   1        1.24        7.02     33.78 o
  -7   2   1       51.64        7.14     40.34 o
  -6   2   1     1261.01     1152.48     88.02 o
  -5   2   1       93.31       86.36     17.79 o
  -4   2   1      440.70      474.36     21.35 o
  -3   2   1       10.98       10.33      7.40 o
  -2   2   1    14705.00    14679.86    146.78 o
  -1   2   1      614.09      592.33      9.47 o
   0   2   1     1626.43     1882.09     25.54 o
   1   2   1      179.85      194.11      7.92 o
   2   2   1     9411.28     9235.77     89.15 o
   3   2   1     1478.02     1517.28     23.40 o
   4   2   1       11.63       17.89      6.58 o
   5   2   1     2320.50     2350.11     33.22 o
   6   2   1     1930.18     2028.09     35.48 o
   7   2   1      525.45      555.29     29.55 o
   8   2   1        2.44      -22.29     30.95 o
  -8   3   1      429.10      418.39     47.31 o
  -7   3   1      134.23      112.08     40.21 o
  -6   3   1      952.51      925.11     82.93 o
  -5   3   1       74.08       13.80     22.77 o
  -4   3   1     1189.45     1162.74     32.19 o
  -3   3   1       24.51       31.03      5.37 o
  -2   3   1     7340.46     7144.98     74.23 o
  -1   3   1       63.61       63.73      4.96 o
   0   3   1     2908.28     3046.11     37.13 o
   1   3   1     1316.62     1232.14     15.14 o
   2   3   1    10482.94     9940.27     97.21 o
   3   3   1     1129.56     1164.40     18.78 o
   4   3   1      455.74      479.58     17.21 o
   5   3   1     1483.47     1466.62     29.46 o
   6   3   1     3963.11     3964.79     76.47 o
   7   3   1      131.41      138.76     24.53 o
   8   3   1       16.43        8.17     32.24 o
  -7   4   1      149.67       92.22     35.34 o
  -6   4   1      180.96      172.97     32.41 o
  -5   4   1      132.88      125.16     26.09 o
  -4   4   1     4964.18     4693.17    117.99 o
  -3   4   1       74.51       84.48      7.48 o
  -2   4   1     1549.25     1525.95     20.96 o
  -1   4   1     2163.50     2136.09     24.58 o
   0   4   1    10628.58    11016.38    130.64 o
   1   4   1      578.01      601.51     11.87 o
   2   4   1     5927.93     5623.09     59.71 o
   3   4   1      772.11      795.79     17.07 o
   4   4   1     2659.80     2627.15     48.62 o
   5   4   1      766.10      748.93     37.22 o
   6   4   1     1396.58     1414.75     43.98 o
   7   4   1       60.25       81.16     24.55 o
   8   4   1       76.87      118.25     29.59 o
  -7   5   1      294.14      237.07     39.95 o
  -6   5   1        5.08        3.23     30.52 o
  -5   5   1      120.00      120.15     28.76 o
  -4   5   1     4456.35     4198.03     92.15 o
  -3   5   1      642.26      636.71     23.54 o
  -2   5   1      285.13      299.53     10.19 o
  -1   5   1      195.21      188.79      8.80 o
   0   5   1     7567.08     7852.36     84.11 o
   1   5   1      116.76      122.29     16.11 o
   2   5   1     2132.06     2008.90     28.54 o
   3   5   1      594.30      586.18     18.40 o
   4   5   1     3098.08     3112.20     64.27 o
   5   5   1     1287.40     1197.53     51.29 o
   6   5   1      474.98      468.12     30.29 o
   7   5   1       67.38       62.75     26.05 o
  -6   6   1      302.47      275.61     42.33 o
  -5   6   1       64.07        2.26     28.31 o
  -4   6   1     2403.25     2313.78     64.40 o
  -3   6   1      265.00      267.60     24.89 o
  -2   6   1      285.11      309.90     14.42 o
  -1   6   1      362.11      392.91     11.97 o
   0   6   1     5271.89     5641.10     61.71 o
   1   6   1      195.65      240.59     14.67 o
   2   6   1       99.23       75.66     13.65 o
   3   6   1      385.23      405.91     24.80 o
   4   6   1     1486.43     1490.79     45.55 o
   5   6   1       65.35       90.73     22.79 o
   6   6   1        4.11      -14.45     27.98 o
   7   6   1       16.50       48.80     54.59 o
  -6   7   1      269.58      322.05     45.80 o
  -5   7   1      143.76      107.52     29.20 o
  -4   7   1      703.75      721.71     48.24 o
  -3   7   1        1.36      -12.33     21.37 o
  -2   7   1      394.42      424.02     29.42 o
  -1   7   1       12.45        2.06      8.62 o
   0   7   1     1167.48     1243.50     25.48 o
   1   7   1      667.11      676.09     20.70 o
   2   7   1      200.61      154.38     20.41 o
   3   7   1        4.68       17.40     19.89 o
   4   7   1      338.93      359.61     29.15 o
   5   7   1      266.07      295.15     51.59 o
   6   7   1       57.49       78.91     28.43 o
  -4   8   1       44.43       32.06     27.88 o
  -3   8   1       91.77       51.60     34.76 o
  -2   8   1      217.36      244.58     28.87 o
  -1   8   1       65.86       92.54     22.52 o
   0   8   1       72.06       89.57     13.43 o
   1   8   1      222.11      255.43     17.76 o
   2   8   1      130.85      153.06     24.10 o
   3   8   1        5.19       12.28     21.68 o
   4   8   1        9.25      -11.22     24.56 o
   5   8   1      479.53      482.63     38.42 o
  -3   9   1      281.39      245.06     34.39 o
  -2   9   1        0.97        2.54     46.05 o
  -1   9   1      261.65      229.64     32.23 o
   0   9   1        9.11        7.04     15.56 o
   1   9   1      399.27      401.97     41.30 o
   2   9   1       30.16       39.05     28.91 o
   3   9   1      642.88      585.47     39.95 o
   4   9   1       11.04       28.89     42.90 o
   0  10   1       80.92       90.27     62.36 o
   1  10   1      228.34      208.06     35.18 o
  -3  -9   2        0.00      -25.82     25.82 o
  -2  -9   2      139.69      135.99     41.01 o
  -1  -9   2      195.03      233.20     37.03 o
   0  -9   2       18.49       14.39     37.11 o
   1  -9   2        0.06       11.96     36.78 o
   2  -9   2       58.37       75.54     40.86 o
   3  -9   2      278.31      269.48    152.41 o
  -5  -8   2      112.30      146.90     53.13 o
  -4  -8   2        8.92        6.10     26.17 o
  -3  -8   2      125.71       80.65     27.42 o
  -2  -8   2      131.42      175.10     35.45 o
  -1  -8   2     1039.82     1052.20     57.52 o
   0  -8   2       10.15        5.69     17.78 o
   1  -8   2      109.07       65.84     20.89 o
   2  -8   2       43.94       89.75     37.00 o
   3  -8   2     1190.84     1238.80     82.21 o
   4  -8   2        0.68       11.99     37.91 o
   5  -8   2        1.61       -5.21     43.05 o
  -6  -7   2      277.54      295.80     46.28 o
  -5  -7   2      196.22      142.26     47.60 o
  -4  -7   2        0.70       16.29     23.83 o
  -3  -7   2     1081.56     1072.80     42.47 o
  -2  -7   2     1223.64     1111.31     41.71 o
  -1  -7   2      696.75      661.31     37.62 o
   0  -7   2      218.33      227.20     18.16 o
   1  -7   2     1291.83     1347.51     27.23 o
   2  -7   2      191.85      175.83     30.08 o
   3  -7   2     1175.83     1194.90     46.48 o
   4  -7   2       68.90       85.07     26.86 o
   5  -7   2      562.57      547.01     48.55 o
   6  -7   2       56.00       39.90     30.75 o
  -6  -6   2      511.04      563.08     42.22 o
  -5  -6   2        8.70       -7.58     19.17 o
  -4  -6   2      112.11      142.94     37.35 o
  -3  -6   2     2418.26     2395.70     85.70 o
  -2  -6   2       45.85       28.02     23.14 o
  -1  -6   2      499.65      488.38     22.61 o
   0  -6   2      215.10      233.04     10.73 o
   1  -6   2     6286.10     6233.83     70.73 o
   2  -6   2      492.74      490.82     18.83 o
   3  -6   2      667.16      608.61     32.01 o
   4  -6   2      319.60      362.78     35.68 o
   5  -6   2     2240.31     2191.57     66.69 o
   6  -6   2        4.18       -2.69     27.24 o
   7  -6   2      272.75      198.53     48.07 o
  -7  -5   2      536.68      649.94     53.18 o
  -6  -5   2      744.67      747.85     38.22 o
  -5  -5   2      788.33      817.95     56.99 o
  -4  -5   2      654.74      612.56     31.54 o
  -3  -5   2     4468.04     4316.02    121.55 o
  -2  -5   2     3859.83     3734.46     64.45 o
  -1  -5   2      423.68      459.00     14.24 o
   0  -5   2      614.88      660.01     14.67 o
   1  -5   2     7340.94     7138.97     77.69 o
   2  -5   2     1207.36     1155.55     19.84 o
   3  -5   2       10.12        3.15     15.35 o
   4  -5   2       23.07        9.88     18.97 o
   5  -5   2     2100.84     2052.04     60.81 o
   6  -5   2        1.00       -5.35     27.74 o
   7  -5   2       16.83      -20.73     39.57 o
  -7  -4   2      195.81      191.56     28.75 o
  -6  -4   2       21.66       20.18     25.85 o
  -5  -4   2      799.02      868.93     37.80 o
  -4  -4   2     1993.83     1926.07     46.84 o
  -3  -4   2     2062.24     2044.78     41.96 o
  -2  -4   2     2378.58     2447.16     47.46 o
  -1  -4   2     4705.63     4813.97     58.13 o
   0  -4   2      625.46      680.14     16.12 o
   1  -4   2     7687.39     7865.95     88.75 o
   2  -4   2      129.49      128.38      6.08 o
   3  -4   2      998.49     1023.10     28.07 o
   4  -4   2        1.06       22.54     16.73 o
   5  -4   2     3555.32     3248.12     91.19 o
   6  -4   2        7.76        2.73     25.67 o
   7  -4   2       14.64        9.78     30.49 o
   8  -4   2       30.30       82.52     39.02 o
  -8  -3   2      804.74      741.47     75.78 o
  -7  -3   2       10.03       30.22     24.29 o
  -6  -3   2       33.55       50.35     20.86 o
  -5  -3   2     1381.87     1336.65     39.47 o
  -4  -3   2     1917.53     1852.46     36.71 o
  -3  -3   2     1971.84     1876.05     53.06 o
  -2  -3   2     1699.48     1734.26     29.40 o
  -1  -3   2     4548.83     4647.94     54.66 o
   0  -3   2     2608.59     2746.43     33.78 o
   1  -3   2      737.32      663.29     14.32 o
   2  -3   2      880.42      879.10     11.76 o
   3  -3   2      549.13      563.81     16.91 o
   4  -3   2      371.60      427.33     24.39 o
   5  -3   2       36.77      -17.14     21.21 o
   6  -3   2      978.90      920.30     61.44 o
   7  -3   2       80.66       68.45     32.29 o
   8  -3   2       17.30       46.17     35.52 o
  -8  -2   2      107.65       98.93     39.80 o
  -7  -2   2       19.45       -2.06     29.41 o
  -6  -2   2      266.44      289.12     24.14 o
  -5  -2   2     1075.95     1089.74     29.70 o
  -4  -2   2      371.62      397.73     12.85 o
  -3  -2   2      621.02      588.39     16.78 o
  -2  -2   2      896.49      843.19     17.81 o
  -1  -2   2      522.95      641.08     58.45 o
   0  -2   2     3252.35     3574.32     41.08 o
   1  -2   2     4955.42     5667.78     76.24 o
   2  -2   2     3149.69     3164.12     40.90 o
   3  -2   2        8.63       24.63      7.47 o
   4  -2   2      609.22      628.37     22.31 o
   5  -2   2      258.68      261.09     21.71 o
   6  -2   2     3047.45     2926.83     88.46 o
   7  -2   2        6.23       13.08     28.14 o
   8  -2   2       48.38       26.35     32.98 o
  -8  -1   2        0.22       55.19     50.13 o
  -7  -1   2      586.69      630.01     44.78 o
  -6  -1   2      414.95      481.41     20.43 o
  -5  -1   2      593.30      621.86     21.36 o
  -4  -1   2     1141.98     1122.70     21.41 o
  -3  -1   2     1620.05     1519.67     26.70 o
  -2  -1   2      577.13      606.88     10.71 o
  -1  -1   2     2949.41     3339.28     51.10 o
   0  -1   2     8717.33     9906.89    127.72 o
   1  -1   2     7041.19     7015.11     66.86 o
   2  -1   2     5163.65     5056.91     53.08 o
   3  -1   2      292.03      351.14      6.95 o
   4  -1   2     5041.60     5102.54     58.69 o
   5  -1   2     1026.12     1064.84     19.37 o
   6  -1   2      391.85      398.71     28.50 o
   7  -1   2      281.81      318.17     40.45 o
   8  -1   2      973.22     1038.22     59.77 o
   9  -1   2        1.58       21.08     59.16 o
  -8   0   2       65.63       94.17     62.23 o
  -7   0   2      322.50      402.68     65.53 o
  -6   0   2      140.67      153.45     23.37 o
  -5   0   2     1891.67     1919.23     31.76 o
  -4   0   2     2774.74     2796.42     38.32 o
  -3   0   2     8165.26     8065.82     90.60 o
  -2   0   2       22.88       19.35      4.75 o
  -1   0   2      851.50      904.79     13.01 o
   0   0   2     7281.63     8248.79     83.72 o
   1   0   2     2241.67     2364.55     28.04 o
   2   0   2       54.36       52.34      5.81 o
   3   0   2       88.89       95.17      4.79 o
   4   0   2    10643.50    10497.57    106.95 o
   5   0   2     2039.01     2131.45     28.75 o
   6   0   2        4.23        6.33     15.91 o
   7   0   2      172.82      190.15     26.29 o
   8   0   2     1524.18     1619.48    118.71 o
   9   0   2      110.19       90.01     68.49 o
  -8   1   2        0.54      -17.40     52.67 o
  -7   1   2       26.53       -1.62     47.59 o
  -6   1   2      509.56      503.31     28.87 o
  -5   1   2     4196.60     4147.69     61.19 o
  -4   1   2      345.30      343.68     11.97 o
  -3   1   2     2270.88     2125.82     29.73 o
  -2   1   2     4850.57     4784.64     56.05 o
  -1   1   2    18714.32    17959.08    190.46 o
   0   1   2     8057.45     8733.47     87.78 o
   1   1   2     6283.62     6336.56     82.69 o
   2   1   2     5359.56     5363.25     53.17 o
   3   1   2     2880.49     2828.23     29.42 o
   4   1   2     6490.62     6222.98     94.65 o
   5   1   2     1820.49     1825.24     26.74 o
   6   1   2        9.07       -7.27      9.26 o
   7   1   2        0.67        5.97     18.89 o
   8   1   2     1893.83     1835.56    128.53 o
   9   1   2       45.72       99.74     73.97 o
  -8   2   2       11.10       25.59     57.10 o
  -7   2   2       18.13      -17.79     30.87 o
  -6   2   2      297.73      333.37     30.90 o
  -5   2   2     4729.14     4488.23     83.78 o
  -4   2   2       95.07      100.23     10.07 o
  -3   2   2      457.99      494.17     12.57 o
  -2   2   2     3965.36     3764.21     45.74 o
  -1   2   2    14944.02    15153.10    152.26 o
   0   2   2     2344.77     2566.33     28.72 o
   1   2   2     2181.87     2084.57     26.96 o
   2   2   2    12056.50    11771.42    119.99 o
   3   2   2     6004.67     5840.03     59.81 o
   4   2   2     2975.72     2784.83     38.33 o
   5   2   2      525.30      556.16     16.24 o
   6   2   2     2754.35     2870.01     41.49 o
   7   2   2       31.06        6.83     10.87 o
   8   2   2     1187.26     1333.29     74.45 o
  -8   3   2       86.52       46.15     63.39 o
  -7   3   2      719.20      754.93     52.35 o
  -6   3   2      182.34      224.86     32.47 o
  -5   3   2     2591.91     2453.24     57.07 o
  -4   3   2      183.50      195.98     10.85 o
  -3   3   2      632.67      637.50     13.70 o
  -2   3   2     2899.80     2832.48     36.08 o
  -1   3   2     3983.84     3738.00     42.53 o
   0   3   2      196.97      217.75      6.86 o
   1   3   2      154.27      149.87      7.35 o
   2   3   2     1973.32     1827.41     25.43 o
   3   3   2     3026.35     2910.00     37.16 o
   4   3   2     2074.14     1963.27     29.26 o
   5   3   2      112.85       99.38     10.97 o
   6   3   2      499.63      542.80     27.53 o
   7   3   2      200.30      221.01     21.51 o
   8   3   2      292.52      286.87     39.48 o
  -7   4   2      673.47      745.42     54.26 o
  -6   4   2      248.03      233.19     52.06 o
  -5   4   2     1350.00     1264.41     55.85 o
  -4   4   2      163.94      177.72     31.48 o
  -3   4   2     1668.09     1657.15     28.39 o
  -2   4   2     2603.88     2508.92     31.39 o
  -1   4   2     4671.02     4779.56     48.08 o
   0   4   2       14.24       18.76      5.91 o
   1   4   2     1026.99     1007.45     18.29 o
   2   4   2     4276.37     4276.49     50.70 o
   3   4   2       24.71       15.62      8.11 o
   4   4   2      256.94      227.94     13.44 o
   5   4   2      230.51      196.95     20.86 o
   6   4   2      355.03      402.13     27.41 o
   7   4   2       12.90       27.02     19.65 o
   8   4   2       17.12       -3.03     22.02 o
  -7   5   2      402.69      504.69     60.25 o
  -6   5   2       22.92      -18.86     30.41 o
  -5   5   2        4.76      -20.25     27.23 o
  -4   5   2       65.18       93.03     25.20 o
  -3   5   2     1125.06     1121.40     31.83 o
  -2   5   2      597.84      617.78     14.36 o
  -1   5   2      164.39      164.86      8.37 o
   0   5   2      861.76      863.72     16.41 o
   1   5   2      742.32      745.15     17.12 o
   2   5   2      939.31      922.79     20.00 o
   3   5   2      458.33      427.01     21.25 o
   4   5   2      519.99      459.63     22.04 o
   5   5   2      180.38      172.32     28.24 o
   6   5   2      298.88      284.77     27.55 o
   7   5   2      364.94      404.00     32.71 o
   8   5   2      289.87      355.86     34.94 o
  -6   6   2      322.96      428.95     46.52 o
  -5   6   2        0.33      -29.72     29.72 o
  -4   6   2       32.63       11.91     22.80 o
  -3   6   2        1.18       -0.42     18.92 o
  -2   6   2     1519.79     1576.67     39.27 o
  -1   6   2      277.54      305.77     12.32 o
   0   6   2      431.57      451.82     14.00 o
   1   6   2        0.54       -5.23      8.38 o
   2   6   2      224.25      208.13     15.16 o
   3   6   2      996.27      904.51     29.59 o
   4   6   2      868.97      830.85     34.47 o
   5   6   2        2.88       -3.79     20.30 o
   6   6   2       82.49       75.57     25.95 o
   7   6   2      726.34      742.82     41.55 o
  -5   7   2        2.19       16.28     34.81 o
  -4   7   2       51.61       14.33     27.87 o
  -3   7   2      136.07      139.98     24.91 o
  -2   7   2     2298.67     2208.85     62.17 o
  -1   7   2      106.10      104.03     11.31 o
   0   7   2      190.05      193.01     13.13 o
   1   7   2     1168.48     1084.02     24.54 o
   2   7   2     4770.10     4547.63     68.67 o
   3   7   2      360.09      375.08     23.76 o
   4   7   2      343.73      293.51     27.03 o
   5   7   2      687.58      707.85     55.73 o
   6   7   2      718.04      715.77     40.52 o
  -4   8   2      277.27      198.35     33.73 o
  -3   8   2       19.16       44.76     26.43 o
  -2   8   2     1189.59     1191.62     48.88 o
  -1   8   2       80.30       96.95     14.39 o
   0   8   2       28.79       47.39     12.00 o
   1   8   2      332.67      377.79     18.23 o
   2   8   2     1540.15     1578.10     42.51 o
   3   8   2        2.53        2.47     23.06 o
   4   8   2        0.34       46.19     25.23 o
   5   8   2      578.01      616.76     39.24 o
  -3   9   2        5.15      -19.59     33.98 o
  -2   9   2      887.37      801.69     55.61 o
  -1   9   2      203.10      196.86     25.41 o
   0   9   2      614.88      653.94     21.35 o
   1   9   2      299.90      307.24     21.81 o
   2   9   2      922.41      958.70     38.79 o
   3   9   2       32.80       64.50     23.49 o
   4   9   2      191.50      265.22     35.45 o
   1  10   2        2.80       -0.99     27.62 o
  -3  -9   3       37.89       39.82     30.94 o
  -2  -9   3       20.43       69.87     27.96 o
  -1  -9   3      384.03      423.11     78.79 o
   0  -9   3     1074.63     1105.98     66.23 o
   1  -9   3       20.96      -42.77     60.47 o
   2  -9   3      112.07       79.92     44.00 o
   3  -9   3      165.45      171.37     49.24 o
  -4  -8   3      636.58      661.79     42.07 o
  -3  -8   3        1.11      -24.83     24.83 o
  -2  -8   3      178.67      217.00     52.29 o
  -1  -8   3      141.29      140.74     24.37 o
   0  -8   3     2316.63     2380.35     84.64 o
   1  -8   3       65.92       71.37     25.84 o
   2  -8   3       35.80       48.34     35.80 o
   3  -8   3      388.70      387.70     48.99 o
   4  -8   3      848.55      854.66     63.92 o
   5  -8   3       84.69       92.17     48.97 o
  -5  -7   3       31.17       71.58     29.00 o
  -4  -7   3      961.66      939.58     45.31 o
  -3  -7   3      124.85      169.47     27.10 o
  -2  -7   3      947.07      940.72     38.93 o
  -1  -7   3        9.57       22.13     19.07 o
   0  -7   3     1663.76     1792.35     41.47 o
   1  -7   3        9.76       20.25     14.41 o
   2  -7   3      826.33      879.17     51.99 o
   3  -7   3      236.53      266.19     40.55 o
   4  -7   3      839.53      895.85     59.17 o
   5  -7   3        1.21       18.52     39.37 o
   6  -7   3      173.74      155.48     55.92 o
  -6  -6   3      670.35      601.47     50.51 o
  -5  -6   3       16.29       35.90     25.58 o
  -4  -6   3      139.89      144.42     29.94 o
  -3  -6   3      205.13      217.35     32.14 o
  -2  -6   3     3035.82     2940.49     81.37 o
  -1  -6   3      270.33      249.73     21.78 o
   0  -6   3      251.14      304.06     16.70 o
   1  -6   3       86.12      103.08      9.91 o
   2  -6   3      873.91      922.30     29.70 o
   3  -6   3      238.89      237.67     24.18 o
   4  -6   3       85.58       96.49     24.14 o
   5  -6   3       24.13        7.15     24.99 o
   6  -6   3      105.60      142.09     31.67 o
   7  -6   3       16.04      -16.60     35.13 o
  -7  -5   3       55.14       42.74     97.11 o
  -6  -5   3      648.52      637.18     37.30 o
  -5  -5   3        1.13       29.97     16.71 o
  -4  -5   3       24.87       31.97     19.06 o
  -3  -5   3      765.43      784.32     38.82 o
  -2  -5   3     1811.38     1732.70     37.66 o
  -1  -5   3       69.58       68.12      9.22 o
   0  -5   3        2.04        7.96      6.89 o
   1  -5   3      666.29      669.15     16.12 o
   2  -5   3      378.69      380.98     10.49 o
   3  -5   3      933.88      843.89     33.82 o
   4  -5   3      173.63      201.72     24.69 o
   5  -5   3     1567.29     1482.34     51.40 o
   6  -5   3      135.04      113.64     27.14 o
   7  -5   3      355.39      287.41     77.74 o
  -7  -4   3       13.58       26.09     26.25 o
  -6  -4   3      390.53      348.08     30.08 o
  -5  -4   3      755.56      730.93     47.88 o
  -4  -4   3        0.79        1.62     16.19 o
  -3  -4   3       62.17       64.73     20.98 o
  -2  -4   3      238.38      222.04     13.50 o
  -1  -4   3     7778.13     7709.17     88.13 o
   0  -4   3        8.62        7.89      5.68 o
   1  -4   3      272.58      265.39      9.54 o
   2  -4   3      106.68      105.06      6.63 o
   3  -4   3     3363.09     3293.97     43.77 o
   4  -4   3      350.52      358.56     25.82 o
   5  -4   3      863.40      842.48     38.46 o
   6  -4   3      392.80      408.66     39.37 o
   7  -4   3      614.86      596.47     47.34 o
   8  -4   3       66.35       73.33     90.67 o
  -7  -3   3      141.94      139.62     26.56 o
  -6  -3   3      605.83      621.78     41.60 o
  -5  -3   3     1987.39     1935.09     49.14 o
  -4  -3   3      205.02      171.66     17.14 o
  -3  -3   3     1347.35     1311.32     27.60 o
  -2  -3   3      823.44      886.45     21.22 o
  -1  -3   3    12954.92    12707.65    138.29 o
   0  -3   3     1889.41     2109.90     25.69 o
   1  -3   3      125.11      141.42      8.58 o
   2  -3   3      262.92      281.43      8.81 o
   3  -3   3    10946.62    10798.93    129.15 o
   4  -3   3       48.90       43.49     16.95 o
   5  -3   3       89.36      105.70     20.62 o
   6  -3   3      326.04      325.84     34.67 o
   7  -3   3     2083.92     1830.80     74.29 o
   8  -3   3       89.10      183.78     39.65 o
  -8  -2   3        1.40        5.02     45.18 o
  -7  -2   3      543.88      657.36     46.94 o
  -6  -2   3      553.61      524.53     29.90 o
  -5  -2   3     1366.66     1332.51     35.19 o
  -4  -2   3     1423.99     1411.12     29.83 o
  -3  -2   3     2188.35     2042.14     34.38 o
  -2  -2   3      639.87      608.24     19.71 o
  -1  -2   3     6092.18     5930.17     67.65 o
   0  -2   3      417.98      434.02     11.48 o
   1  -2   3     7909.32     8214.84     83.74 o
   2  -2   3       41.45       52.23      9.75 o
   3  -2   3    13013.57    12602.78    149.15 o
   4  -2   3     1314.19     1336.25     34.00 o
   5  -2   3      939.57      961.14     45.59 o
   6  -2   3       29.10       43.25     26.45 o
   7  -2   3     2061.94     1971.65     76.13 o
   8  -2   3        7.14       14.40     33.27 o
  -8  -1   3       45.97       21.04     49.39 o
  -7  -1   3     2036.53     2010.61     72.72 o
  -6  -1   3     1840.44     1854.28     49.20 o
  -5  -1   3      254.69      276.99     16.44 o
  -4  -1   3        0.29        7.43      8.35 o
  -3  -1   3    13867.23    13622.12    139.06 o
  -2  -1   3     4079.83     3924.41     72.52 o
  -1  -1   3     2178.95     2114.39     28.32 o
   0  -1   3       94.94      124.94      7.04 o
   1  -1   3    19763.54    19803.26    184.89 o
   2  -1   3      596.16      597.63     10.83 o
   3  -1   3     1458.30     1343.01     16.84 o
   4  -1   3      231.71      214.49      8.86 o
   5  -1   3     2840.08     2848.73     37.72 o
   6  -1   3      399.22      480.47    135.17 o
   7  -1   3     1369.33     1403.35     62.50 o
   8  -1   3       23.52       59.57     34.17 o
   9  -1   3      285.50      291.28     75.72 o
  -8   0   3      303.39      329.27     79.62 o
  -7   0   3      378.27      369.83     53.36 o
  -6   0   3      857.60      791.61     55.51 o
  -5   0   3      135.27      144.16     12.27 o
  -4   0   3      836.05      844.13     19.39 o
  -3   0   3     5276.51     5172.02     62.46 o
  -2   0   3     2625.93     2588.45     31.50 o
  -1   0   3      708.34      804.18     14.89 o
   0   0   3     4666.46     5237.03     60.52 o
   1   0   3    15327.08    15158.23    211.21 o
   2   0   3     2409.88     2417.86     33.28 o
   3   0   3     1919.28     2008.28     24.61 o
   4   0   3        3.93        9.17      5.81 o
   5   0   3     5800.02     5838.89     69.38 o
   6   0   3      101.24       91.60     14.61 o
   7   0   3      474.42      468.65     40.62 o
   8   0   3        4.22       32.37     31.89 o
   9   0   3      262.49      314.59     80.06 o
  -8   1   3      362.73      414.63     79.23 o
  -7   1   3      621.25      587.40     55.56 o
  -6   1   3      130.51      108.04     22.90 o
  -5   1   3      846.65      841.58     24.71 o
  -4   1   3     1434.92     1450.04     27.81 o
  -3   1   3     4805.48     4659.58     57.90 o
  -2   1   3       95.62       92.07      7.51 o
  -1   1   3     3506.99     3488.67     38.29 o
   0   1   3     5268.36     5853.26     87.14 o
   1   1   3     9169.76     9087.73    107.87 o
   2   1   3      561.39      545.83     12.85 o
   3   1   3       53.41       45.55      5.98 o
   4   1   3       52.75       46.46      6.06 o
   5   1   3      716.42      746.30     20.48 o
   6   1   3      924.34      922.04     20.57 o
   7   1   3       12.62      -15.37     18.32 o
   8   1   3       47.91       42.20     59.82 o
   9   1   3       39.18      112.66     71.65 o
  -8   2   3      331.86      286.02     68.23 o
  -7   2   3      461.53      430.37     69.50 o
  -6   2   3        1.58      -34.64     34.64 o
  -5   2   3      193.72      182.39     22.66 o
  -4   2   3      170.76      177.59     15.50 o
  -3   2   3     2904.67     2749.61     38.49 o
  -2   2   3       68.80       57.05      7.64 o
  -1   2   3       42.20       37.36      5.53 o
   0   2   3      188.64      204.50      6.71 o
   1   2   3     8108.83     8321.72    105.21 o
   2   2   3     2664.21     2436.46     32.63 o
   3   2   3      129.74      132.11      6.92 o
   4   2   3        2.17       -1.30      5.99 o
   5   2   3      568.52      615.73     16.27 o
   6   2   3      653.69      695.64     18.68 o
   7   2   3       57.09       37.18     18.95 o
   8   2   3      210.58      234.59     47.09 o
   9   2   3        0.81      -21.78     64.46 o
  -7   3   3       67.10       60.25     34.02 o
  -6   3   3      149.79      187.22     71.67 o
  -5   3   3      296.74      288.07     25.87 o
  -4   3   3        0.68       -8.26     16.49 o
  -3   3   3     1111.28     1081.46     21.00 o
  -2   3   3     1344.35     1284.87     29.64 o
  -1   3   3       38.49       30.01      5.84 o
   0   3   3      645.24      702.27     15.47 o
   1   3   3      217.53      197.30      8.51 o
   2   3   3     8926.33     8403.19     89.31 o
   3   3   3      622.46      564.01     17.41 o
   4   3   3      115.82      115.61     14.97 o
   5   3   3        3.86        1.71      9.63 o
   6   3   3     4063.08     3883.49     65.11 o
   7   3   3      133.79      153.77     20.65 o
   8   3   3       72.26       85.01     32.59 o
  -7   4   3      616.66      602.20     77.34 o
  -6   4   3      115.78       83.78     31.84 o
  -5   4   3       24.33       57.43     24.35 o
  -4   4   3      951.87      895.96     53.45 o
  -3   4   3     3080.09     2939.79     54.92 o
  -2   4   3     1547.64     1638.43     26.03 o
  -1   4   3        2.25        9.55      6.59 o
   0   4   3     4515.19     4626.43     47.33 o
   1   4   3     1326.06     1283.37     23.36 o
   2   4   3     2154.66     1976.40     27.98 o
   3   4   3      323.03      302.90     12.93 o
   4   4   3     3080.69     2934.74     42.05 o
   5   4   3      144.12      122.15     14.57 o
   6   4   3     1968.44     1932.39     44.31 o
   7   4   3       90.93      104.74     21.07 o
   8   4   3      403.89      455.48     30.58 o
  -6   5   3       80.84       93.94     34.69 o
  -5   5   3      147.22      189.06     43.71 o
  -4   5   3     2240.47     2172.03    125.44 o
  -3   5   3     1933.87     1901.45     64.94 o
  -2   5   3        6.51        6.34      7.61 o
  -1   5   3        7.09       -6.93      6.93 o
   0   5   3     6108.04     6293.71     63.32 o
   1   5   3     4401.67     4203.11     48.30 o
   2   5   3      346.74      326.25     12.41 o
   3   5   3      171.58      154.62     12.07 o
   4   5   3     4727.05     4624.42     75.69 o
   5   5   3      768.51      792.13     32.79 o
   6   5   3      298.14      339.01     27.23 o
   7   5   3      152.51      168.80     27.80 o
   8   5   3     1136.31     1367.39     51.19 o
  -6   6   3      128.68       81.59     44.11 o
  -5   6   3     1282.05     1200.77     64.16 o
  -4   6   3      240.71      222.17     34.05 o
  -3   6   3     1097.25     1066.57     42.24 o
  -2   6   3      640.45      604.97     35.20 o
  -1   6   3      903.36      868.83     18.08 o
   0   6   3     3232.36     3427.00     40.48 o
   1   6   3     2088.21     1999.99     30.12 o
   2   6   3      408.34      408.43     17.16 o
   3   6   3      374.66      373.11     17.78 o
   4   6   3     3063.18     2970.89     52.50 o
   5   6   3      434.43      390.37     25.29 o
   6   6   3        1.26      -12.27     19.92 o
   7   6   3        0.34      -23.10     23.10 o
  -5   7   3      632.71      606.52     51.77 o
  -4   7   3      109.03       61.36     26.55 o
  -3   7   3      136.83      155.68     27.53 o
  -2   7   3      925.41      981.42     34.25 o
  -1   7   3     1919.75     1931.49     33.61 o
   0   7   3      862.24      939.81     23.64 o
   1   7   3      181.85      161.00     13.91 o
   2   7   3      980.67      957.21     30.71 o
   3   7   3      373.14      391.30     29.80 o
   4   7   3      924.14      964.55     31.56 o
   5   7   3       62.73       51.71     21.07 o
   6   7   3       63.32       87.38     30.14 o
  -4   8   3       12.64       -7.47     32.92 o
  -3   8   3       17.65       26.88     33.48 o
  -2   8   3      257.89      302.70     39.71 o
  -1   8   3      713.24      749.77     25.04 o
   0   8   3       51.98       57.17     12.61 o
   1   8   3       10.21       27.67     13.29 o
   2   8   3       76.57      101.52     18.62 o
   3   8   3       27.63       21.99     18.50 o
   4   8   3      339.01      337.44     36.68 o
   5   8   3       42.48       69.96     25.00 o
  -3   9   3       76.96       96.52     32.79 o
  -2   9   3      148.11      161.04     35.92 o
  -1   9   3        0.73       15.38     25.92 o
   0   9   3      300.39      319.76     19.04 o
   1   9   3      108.39      104.23     16.75 o
   2   9   3       50.49       74.79     20.35 o
   3   9   3        3.87       12.12     20.46 o
   4   9   3      157.23      148.24     30.60 o
  -2  -9   4      110.87       71.30     30.28 o
  -1  -9   4       38.02       30.59     53.86 o
   0  -9   4       56.95        4.99     38.49 o
   1  -9   4      269.87      342.33     78.13 o
   2  -9   4      288.55      280.39     50.35 o
   3  -9   4        7.35      -28.97     42.19 o
  -4  -8   4       74.11       91.45     39.28 o
  -3  -8   4      456.60      407.24     35.54 o
  -2  -8   4      151.35      150.26     28.27 o
  -1  -8   4      242.36      236.81     28.22 o
   0  -8   4        2.47      -23.42     23.42 o
   1  -8   4       71.60       10.68     25.26 o
   2  -8   4      183.85      159.29     40.49 o
   3  -8   4      153.30      164.54     44.52 o
   4  -8   4       11.60      -14.70     41.56 o
   5  -8   4        1.42        2.92     45.50 o
  -5  -7   4       74.41       27.24     51.07 o
  -4  -7   4        4.39       13.32     27.92 o
  -3  -7   4        8.47       37.96     24.64 o
  -2  -7   4      860.73      907.59     48.38 o
  -1  -7   4      290.74      295.79     30.73 o
   0  -7   4       17.61      -11.99     17.40 o
   1  -7   4      357.09      293.97     27.59 o
   2  -7   4     1005.23     1018.07     48.38 o
   3  -7   4      750.54      735.38     75.28 o
   4  -7   4      248.65      262.24     45.95 o
   5  -7   4       66.55       87.03     55.87 o
   6  -7   4      165.33      214.28     53.00 o
  -6  -6   4      263.67      314.77     46.15 o
  -5  -6   4        5.04       10.60     25.83 o
  -4  -6   4      430.62      375.28     33.02 o
  -3  -6   4      281.95      241.52     27.32 o
  -2  -6   4     2035.22     1963.21     54.79 o
  -1  -6   4       53.02       67.00     19.22 o
   0  -6   4      182.56      226.61     22.17 o
   1  -6   4      987.60     1006.61     23.37 o
   2  -6   4     2321.81     2313.08     60.39 o
   3  -6   4      192.34      107.21     31.77 o
   4  -6   4      119.73      122.01     36.14 o
   5  -6   4     1918.67     1830.52     97.79 o
   6  -6   4      515.52      503.71     48.06 o
   7  -6   4      108.24       89.28     41.02 o
  -6  -5   4      521.93      517.76     39.00 o
  -5  -5   4       56.27       70.27     25.77 o
  -4  -5   4     1841.31     1752.69     54.15 o
  -3  -5   4      197.24      199.14     29.01 o
  -2  -5   4     4040.52     3693.63     78.88 o
  -1  -5   4      624.56      662.02     20.10 o
   0  -5   4     2220.21     2484.61     39.47 o
   1  -5   4     1769.44     1803.55     26.93 o
   2  -5   4     3659.77     3713.95     44.78 o
   3  -5   4      243.97      245.32     17.97 o
   4  -5   4     2461.57     2481.94     77.58 o
   5  -5   4     1096.99     1148.62     51.62 o
   6  -5   4      959.50      944.91     66.50 o
   7  -5   4       10.97      -17.85     33.30 o
  -7  -4   4       80.89      108.91     37.17 o
  -6  -4   4       10.57       27.74     23.42 o
  -5  -4   4      534.08      479.50     34.35 o
  -4  -4   4     4174.68     4092.02     89.88 o
  -3  -4   4        0.20       -4.91     15.15 o
  -2  -4   4      285.14      263.97     15.48 o
  -1  -4   4      511.43      539.25     14.82 o
   0  -4   4     5307.66     5775.87     67.79 o
   1  -4   4     1392.12     1430.47     26.51 o
   2  -4   4     1782.10     1704.88     25.81 o
   3  -4   4     1112.69     1162.46     31.12 o
   4  -4   4      649.52      666.41     42.84 o
   5  -4   4      331.59      322.99     28.61 o
   6  -4   4      300.66      329.46     37.78 o
   7  -4   4      165.50      198.16     69.70 o
   8  -4   4      153.17      153.74     43.10 o
  -7  -3   4      108.15       78.42     36.04 o
  -6  -3   4      198.28      223.78     27.12 o
  -5  -3   4       11.45       10.88     20.68 o
  -4  -3   4     5586.48     5453.65    122.34 o
  -3  -3   4      285.70      318.47     15.99 o
  -2  -3   4      249.53      289.65     14.20 o
  -1  -3   4      736.71      750.33     20.79 o
   0  -3   4    13810.58    15164.86    176.17 o
   1  -3   4        6.26       31.92      5.23 o
   2  -3   4      116.40      129.84      6.24 o
   3  -3   4     1081.49     1073.76     21.65 o
   4  -3   4     4626.00     4542.03     78.58 o
   5  -3   4     1478.17     1364.55     46.90 o
   6  -3   4        1.13      -19.71     24.63 o
   7  -3   4       66.43       72.77     45.57 o
   8  -3   4      324.80      299.69     43.21 o
  -7  -2   4        3.30       -1.59     46.30 o
  -6  -2   4      447.59      508.44     31.48 o
  -5  -2   4       63.64       44.19     19.01 o
  -4  -2   4     1695.27     1724.03     51.01 o
  -3  -2   4      122.59      109.56     20.22 o
  -2  -2   4     1164.37     1190.73     22.00 o
  -1  -2   4      732.85      817.03     20.88 o
   0  -2   4     2889.77     3161.33     47.57 o
   1  -2   4       65.46       67.18      7.42 o
   2  -2   4      786.38      757.67     12.52 o
   3  -2   4      151.11      172.41     10.56 o
   4  -2   4     2118.19     2122.64     34.36 o
   5  -2   4      714.06      675.55     38.39 o
   6  -2   4       11.47       19.05     26.34 o
   7  -2   4      288.31      259.12     38.16 o
   8  -2   4       25.69        1.90     34.97 o
  -7  -1   4        3.25      -27.77     33.30 o
  -6  -1   4     1582.68     1648.54     53.50 o
  -5  -1   4       54.47       61.65     16.14 o
  -4  -1   4      773.50      783.17     18.14 o
  -3  -1   4      180.38      163.65     10.09 o
  -2  -1   4     3295.75     3413.68     47.64 o
  -1  -1   4      322.87      385.86     18.22 o
   0  -1   4      890.46      947.34     16.96 o
   1  -1   4     3079.06     2981.31     33.61 o
   2  -1   4      727.31      685.80     19.03 o
   3  -1   4     1091.92     1162.51     17.68 o
   4  -1   4      793.99      883.44     15.09 o
   5  -1   4     1475.92     1463.27     24.32 o
   6  -1   4     1224.99     1208.60     61.52 o
   7  -1   4        4.38       14.89     28.67 o
   8  -1   4      135.20      190.78     39.18 o
   9  -1   4      347.63      415.99     80.08 o
  -7   0   4      112.89      113.67     37.27 o
  -6   0   4      135.74      192.29     32.63 o
  -5   0   4      345.65      352.41     16.42 o
  -4   0   4      332.60      358.15     13.04 o
  -3   0   4      644.35      625.18     14.96 o
  -2   0   4       64.23       71.37      7.03 o
  -1   0   4     3929.74     3992.76     60.37 o
   0   0   4     5064.21     5744.72     67.71 o
   1   0   4     7327.64     6811.61     72.82 o
   2   0   4       55.97       83.57      6.63 o
   3   0   4     3651.11     3639.83     53.12 o
   4   0   4       16.78        1.57      5.44 o
   5   0   4     3623.64     3531.69     42.99 o
   6   0   4       11.18        5.63     13.17 o
   7   0   4       34.17       37.02     29.38 o
   8   0   4      506.66      620.88     80.41 o
   9   0   4      522.83      547.98     87.82 o
  -7   1   4        0.23       88.77     43.00 o
  -6   1   4      375.92      365.88     29.29 o
  -5   1   4     1701.54     1559.94     45.57 o
  -4   1   4       93.87       81.49     11.22 o
  -3   1   4      581.74      522.76     15.58 o
  -2   1   4        0.73       29.80      6.84 o
  -1   1   4    10225.03     9485.46     94.46 o
   0   1   4     6402.78     7197.79     88.95 o
   1   1   4     4040.47     3777.96     50.59 o
   2   1   4     1690.31     1555.73     25.79 o
   3   1   4     3744.33     3311.18     45.82 o
   4   1   4     1797.49     1803.01     24.27 o
   5   1   4     2511.77     2498.65     41.59 o
   6   1   4      623.52      672.25     19.37 o
   7   1   4     1207.25     1250.62     41.16 o
   8   1   4      618.48      667.13     82.30 o
   9   1   4      352.02      491.19     90.45 o
  -7   2   4       23.05       -0.31     52.98 o
  -6   2   4       42.57       59.16     23.58 o
  -5   2   4     3301.79     3087.65     68.79 o
  -4   2   4     1846.72     1822.15     36.96 o
  -3   2   4       13.89       13.00      8.84 o
  -2   2   4      270.05      268.11     11.11 o
  -1   2   4    18079.12    17032.04    173.58 o
   0   2   4     1828.38     1865.54     29.05 o
   1   2   4     1054.37     1063.67     20.61 o
   2   2   4     1296.15     1193.71     22.83 o
   3   2   4    12720.99    12130.44    125.56 o
   4   2   4      124.48      137.06      8.36 o
   5   2   4     1651.05     1646.88     25.32 o
   6   2   4      200.35      221.04     13.37 o
   7   2   4     1919.20     2019.21     40.35 o
   8   2   4      199.29      164.94     63.72 o
   9   2   4      153.10      192.72     81.07 o
  -7   3   4      575.22      550.13     50.77 o
  -6   3   4      223.57      164.75     35.25 o
  -5   3   4     2060.58     2008.32     55.48 o
  -4   3   4      337.68      338.57     25.07 o
  -3   3   4     1730.09     1688.40     29.83 o
  -2   3   4        8.58       13.70      8.49 o
  -1   3   4     7171.91     6832.45     75.49 o
   0   3   4     2545.60     2678.63     35.31 o
   1   3   4     1525.18     1476.70     28.95 o
   2   3   4     1216.32     1200.09     22.21 o
   3   3   4    11577.87    11116.77    110.48 o
   4   3   4      324.60      299.12     11.21 o
   5   3   4      335.85      314.00     13.30 o
   6   3   4     1405.85     1382.05     45.49 o
   7   3   4     2288.61     2301.13     49.83 o
   8   3   4        3.64       11.35     21.32 o
  -7   4   4      571.42      601.16    104.80 o
  -6   4   4      632.65      715.15     50.27 o
  -5   4   4      563.42      519.37     36.26 o
  -4   4   4      147.30      152.65     21.66 o
  -3   4   4     3263.29     3196.68     54.21 o
  -2   4   4      197.83      187.13     11.92 o
  -1   4   4     4773.88     4806.67     53.50 o
   0   4   4      172.02      180.56      9.32 o
   1   4   4     6659.70     6452.72     76.90 o
   2   4   4      568.59      557.35     14.81 o
   3   4   4     2622.51     2478.48     33.64 o
   4   4   4       75.25       78.95     10.43 o
   5   4   4     1476.73     1427.80     29.95 o
   6   4   4       28.16       14.55     17.48 o
   7   4   4      572.50      621.62     29.50 o
   8   4   4       19.67       15.57     22.63 o
  -6   5   4      271.78      208.02     40.19 o
  -5   5   4       23.07       43.31     31.50 o
  -4   5   4        0.18      -22.52     25.19 o
  -3   5   4     2228.26     2188.26     75.88 o
  -2   5   4     1014.86     1012.24     22.25 o
  -1   5   4      144.49      153.37     12.76 o
   0   5   4        0.15        9.42      7.45 o
   1   5   4     1723.61     1661.59     25.86 o
   2   5   4       64.22       77.14     10.06 o
   3   5   4      533.09      498.71     20.90 o
   4   5   4       59.70       45.50     12.92 o
   5   5   4      269.16      284.99     19.23 o
   6   5   4       80.56      117.69     21.94 o
   7   5   4       46.80       35.52     21.78 o
   8   5   4      203.22      191.04     27.74 o
  -6   6   4       12.49       23.65     35.98 o
  -5   6   4       11.88       16.78     34.12 o
  -4   6   4      270.18      244.97     35.55 o
  -3   6   4      886.70      891.65     37.31 o
  -2   6   4        2.88       10.54     20.80 o
  -1   6   4       30.76       31.06      9.42 o
   0   6   4      182.92      227.44     11.50 o
   1   6   4     1372.12     1388.92     26.74 o
   2   6   4      756.33      727.46     23.74 o
   3   6   4       99.01       81.63     14.06 o
   4   6   4      259.52      235.96     18.69 o
   5   6   4      204.50      247.74     27.86 o
   6   6   4      383.17      343.62     27.17 o
   7   6   4        0.98        9.18     23.99 o
  -5   7   4        1.46       -7.92     36.89 o
  -4   7   4        3.00      -23.03     32.51 o
  -3   7   4      241.01      267.96     38.02 o
  -2   7   4      668.31      690.95     30.84 o
  -1   7   4      244.87      251.23     23.83 o
   0   7   4      117.54      120.64     14.11 o
   1   7   4       30.58       54.62     12.50 o
   2   7   4      974.35      910.28     26.66 o
   3   7   4       71.80       50.25     15.35 o
   4   7   4      166.10      157.23     20.90 o
   5   7   4       68.09       51.79     19.13 o
   6   7   4     1005.17     1018.69     55.27 o
  -4   8   4       73.71       69.10     37.71 o
  -3   8   4      223.61      249.48     34.15 o
  -2   8   4      540.21      475.74     37.27 o
  -1   8   4      449.83      420.43     27.99 o
   0   8   4      577.13      652.54     27.97 o
   1   8   4      326.06      329.43     20.34 o
   2   8   4     1502.91     1461.88     34.59 o
   3   8   4      111.78      125.19     19.66 o
   4   8   4       20.07       39.34     20.30 o
   5   8   4        4.13      -18.58     26.45 o
  -2   9   4      212.84      189.46     40.13 o
  -1   9   4       23.68       55.69     28.15 o
   0   9   4      381.28      455.36     25.98 o
   1   9   4      170.63      164.88     18.81 o
   2   9   4      731.34      732.97     31.00 o
   3   9   4      270.19      245.59     27.10 o
   4   9   4      388.98      427.78     37.53 o
  -1  -9   5       60.11       82.47     61.44 o
   0  -9   5      585.47      571.59     58.32 o
   1  -9   5      121.33       35.01     65.21 o
   2  -9   5      126.14      112.44     78.35 o
  -3  -8   5      352.43      366.14     37.93 o
  -2  -8   5      315.25      305.05     52.06 o
  -1  -8   5      171.30      195.12     36.69 o
   0  -8   5     1088.96     1068.86     67.94 o
   1  -8   5      289.76      319.13     43.87 o
   2  -8   5       25.23       28.32     36.25 o
   3  -8   5        1.26       14.28     40.26 o
   4  -8   5     1361.67     1397.82     94.15 o
  -5  -7   5      461.82      585.83     54.49 o
  -4  -7   5      148.72      146.50     31.51 o
  -3  -7   5      139.73      117.44     28.34 o
  -2  -7   5     1601.18     1539.67     52.26 o
  -1  -7   5      956.39     1002.77     41.54 o
   0  -7   5      949.68     1087.81     40.20 o
   1  -7   5      300.16      318.60     30.32 o
   2  -7   5     1413.16     1411.45     52.29 o
   3  -7   5      604.97      553.90     51.57 o
   4  -7   5      701.84      764.11     61.91 o
   5  -7   5      131.15       37.03     42.92 o
   6  -7   5       89.45      138.00     49.23 o
  -5  -6   5      909.98      870.01     79.34 o
  -4  -6   5        1.13        4.46     25.28 o
  -3  -6   5      213.50      205.22     37.95 o
  -2  -6   5      255.69      271.93     29.52 o
  -1  -6   5     1164.20     1139.44     41.29 o
   0  -6   5      391.90      419.21     23.08 o
   1  -6   5       20.29       26.26     11.42 o
   2  -6   5     1418.71     1511.91     50.65 o
   3  -6   5      223.51      198.80     64.31 o
   4  -6   5      124.76       92.17     64.64 o
   5  -6   5       71.52       99.41     40.45 o
   6  -6   5      525.09      528.07     89.55 o
  -6  -5   5      270.54      280.32     42.62 o
  -5  -5   5      621.57      588.13     38.11 o
  -4  -5   5       23.46       18.94     22.56 o
  -3  -5   5      463.43      518.50     31.53 o
  -2  -5   5     2624.22     2425.97     61.23 o
  -1  -5   5      695.16      715.32     30.92 o
   0  -5   5       13.95       15.38     12.15 o
   1  -5   5      790.14      803.16     22.55 o
   2  -5   5     1428.10     1460.63     32.18 o
   3  -5   5      150.15      206.79     31.30 o
   4  -5   5      121.00      125.32     23.67 o
   5  -5   5      341.47      330.05     30.58 o
   6  -5   5      306.91      292.30     32.76 o
   7  -5   5        0.38      -33.94     33.94 o
  -6  -4   5       34.46       87.67     28.81 o
  -5  -4   5        7.15       -5.81     23.07 o
  -4  -4   5        0.35      -19.21     19.21 o
  -3  -4   5     1185.44     1211.68     44.44 o
  -2  -4   5      618.96      634.01     33.09 o
  -1  -4   5       67.12       59.81     10.40 o
   0  -4   5       91.10       85.39     10.70 o
   1  -4   5      502.45      487.68     14.95 o
   2  -4   5      480.96      469.66     18.80 o
   3  -4   5      206.65      205.11     13.66 o
   4  -4   5      661.33      644.77     32.93 o
   5  -4   5        5.30       13.72     21.59 o
   6  -4   5      347.17      277.11     31.48 o
   7  -4   5      342.17      301.13     82.45 o
   8  -4   5       20.16       34.00     40.12 o
  -7  -3   5      116.75      123.11     37.86 o
  -6  -3   5      575.49      639.52     46.63 o
  -5  -3   5       43.20       59.61     22.02 o
  -4  -3   5       82.72       67.30     18.75 o
  -3  -3   5       48.21       44.44     16.51 o
  -2  -3   5     1471.42     1411.58     30.43 o
  -1  -3   5      444.19      434.19     13.87 o
   0  -3   5      172.40      169.87     11.12 o
   1  -3   5      256.35      279.82     12.27 o
   2  -3   5     2728.63     2766.37     33.27 o
   3  -3   5     3855.49     3825.75     62.27 o
   4  -3   5       90.07      115.18     13.45 o
   5  -3   5      368.77      395.35     29.66 o
   6  -3   5       40.02       71.29     28.75 o
   7  -3   5     1557.37     1668.11     73.85 o
   8  -3   5      140.62      136.58     41.65 o
  -7  -2   5       25.61       -7.60     35.76 o
  -6  -2   5      982.79      872.25     38.87 o
  -5  -2   5       37.55       54.88     20.55 o
  -4  -2   5       40.49       30.67     17.00 o
  -3  -2   5      263.16      283.84     16.15 o
  -2  -2   5     5963.92     5987.36     79.59 o
  -1  -2   5      713.32      705.17     17.38 o
   0  -2   5     2225.55     2300.36     36.24 o
   1  -2   5     4170.99     4048.57     47.32 o
   2  -2   5     4043.92     4005.44     46.18 o
   3  -2   5     2326.57     2190.88     29.21 o
   4  -2   5     1931.22     1904.50     38.45 o
   5  -2   5     1012.84      983.25     41.76 o
   6  -2   5      140.76      168.89     32.20 o
   7  -2   5     1316.87     1338.34     64.89 o
   8  -2   5      224.41      261.70     44.14 o
  -7  -1   5        7.86        9.46     37.21 o
  -6  -1   5      909.33     1009.15     41.05 o
  -5  -1   5       16.83       30.89     18.39 o
  -4  -1   5      215.23      190.09     15.57 o
  -3  -1   5      943.15      927.19     32.21 o
  -2  -1   5     7614.80     7207.69     93.81 o
  -1  -1   5      671.11      682.66     16.65 o
   0  -1   5       80.76      102.68      7.31 o
   1  -1   5     6192.63     5824.77     65.09 o
   2  -1   5     5900.73     5347.55     65.01 o
   3  -1   5     2045.41     2008.16     29.26 o
   4  -1   5      484.79      502.78     12.74 o
   5  -1   5     3293.73     3303.11     43.06 o
   6  -1   5     1137.75     1155.48     56.08 o
   7  -1   5     1796.76     1792.75     75.28 o
   8  -1   5       45.31       76.58     37.55 o
   9  -1   5      376.46      435.91     68.62 o
  -7   0   5       24.16      -28.11     36.12 o
  -6   0   5     2035.22     2166.05     74.50 o
  -5   0   5      448.94      440.98     26.31 o
  -4   0   5     1642.53     1668.53     28.76 o
  -3   0   5     1767.03     1703.03     37.59 o
  -2   0   5     8755.02     8210.07     95.96 o
  -1   0   5       61.61       47.31      9.09 o
   0   0   5      617.02      643.44     24.08 o
   1   0   5     6349.76     6061.39     71.36 o
   2   0   5    10636.01    10427.64    117.02 o
   3   0   5      284.52      319.32     11.93 o
   4   0   5       17.00       12.54      5.85 o
   5   0   5     3273.83     3312.50     38.82 o
   6   0   5     2222.46     2314.38     44.05 o
   7   0   5       23.60        0.59     29.71 o
   8   0   5        5.46       12.09     35.82 o
   9   0   5      639.61      641.49     92.77 o
  -7   1   5       24.90       16.00     41.68 o
  -6   1   5      342.45      321.26     39.88 o
  -5   1   5      358.00      354.57     26.92 o
  -4   1   5     4096.91     3874.59     50.55 o
  -3   1   5      700.92      678.82     17.47 o
  -2   1   5     2226.12     2131.34     31.20 o
  -1   1   5     5104.50     4867.80     57.44 o
   0   1   5     4650.68     4948.91     87.90 o
   1   1   5     4616.96     4647.93     61.65 o
   2   1   5     3161.51     3065.79     44.51 o
   3   1   5     1046.11     1073.82     22.23 o
   4   1   5     2630.42     2503.29     35.98 o
   5   1   5     2169.33     2076.22     42.26 o
   6   1   5      323.79      345.04     17.57 o
   7   1   5       51.99        9.42     25.07 o
   8   1   5       72.30       45.57     36.45 o
   9   1   5      269.82      273.53     79.23 o
  -7   2   5       14.68       90.84     58.28 o
  -6   2   5        7.68       -4.02     18.80 o
  -5   2   5       69.38       43.18     21.58 o
  -4   2   5     3220.86     3173.66     44.57 o
  -3   2   5        9.74       18.76      8.96 o
  -2   2   5      348.62      353.65     13.41 o
  -1   2   5        4.52        5.69      7.06 o
   0   2   5    11465.03    12219.81    147.27 o
   1   2   5       44.54       38.76      7.97 o
   2   2   5      151.71      150.67     10.02 o
   3   2   5      160.96      157.80     20.56 o
   4   2   5     2781.09     2710.29     36.93 o
   5   2   5     1321.21     1303.49     22.88 o
   6   2   5        3.87       -6.85     12.99 o
   7   2   5       21.54       10.49     17.77 o
   8   2   5      316.04      371.99     76.34 o
   9   2   5      202.30      185.41     79.01 o
  -7   3   5        2.51       16.58     26.99 o
  -6   3   5      175.56      157.19     32.44 o
  -5   3   5        6.88       37.42     23.17 o
  -4   3   5     1065.13     1051.21     42.35 o
  -3   3   5       54.16       48.47     10.52 o
  -2   3   5      708.84      729.05     18.83 o
  -1   3   5       53.06       50.06      8.55 o
   0   3   5      696.52      695.24     17.42 o
   1   3   5     1115.01     1033.67     22.86 o
   2   3   5     1222.74     1158.28     27.34 o
   3   3   5       71.90      104.50     12.63 o
   4   3   5       12.15       22.95      8.50 o
   5   3   5      290.28      298.91     13.38 o
   6   3   5      473.11      460.75     19.17 o
   7   3   5      126.86      149.08     20.23 o
   8   3   5       18.79        3.81     24.13 o
  -6   4   5       56.68       77.36     36.86 o
  -5   4   5       43.51       44.33     28.34 o
  -4   4   5      290.47      294.94     26.96 o
  -3   4   5      775.55      744.08     33.38 o
  -2   4   5      493.56      503.37     17.16 o
  -1   4   5      241.02      256.92     10.88 o
   0   4   5       23.70       24.58      7.61 o
   1   4   5     5710.67     5609.71     83.21 o
   2   4   5        2.88       -8.38      8.38 o
   3   4   5       96.41       91.43     10.07 o
   4   4   5      212.06      190.87     14.45 o
   5   4   5     2434.30     2249.58     38.95 o
   6   4   5      404.69      415.15     24.38 o
   7   4   5       32.30       27.97     24.47 o
   8   4   5      186.41      234.35     38.56 o
  -6   5   5       17.99       21.03     46.30 o
  -5   5   5      114.89      133.46     36.59 o
  -4   5   5       34.86       84.88     30.59 o
  -3   5   5     1281.71     1253.70     54.73 o
  -2   5   5      224.59      186.43     13.28 o
  -1   5   5      227.79      261.21     13.69 o
   0   5   5      476.33      522.65     15.74 o
   1   5   5     3097.24     2802.10     42.23 o
   2   5   5      100.97       99.98     11.85 o
   3   5   5      215.51      231.56     19.84 o
   4   5   5     1305.88     1268.31     29.77 o
   5   5   5     3319.73     3149.15     50.14 o
   6   5   5        3.06       10.52     16.38 o
   7   5   5        2.28       59.04     22.69 o
   8   5   5      424.61      407.48     31.63 o
  -5   6   5     1257.76     1266.45     69.19 o
  -4   6   5       46.75       68.70     25.09 o
  -3   6   5      703.60      646.25     48.05 o
  -2   6   5      547.34      510.26     31.09 o
  -1   6   5     4845.13     4703.27     56.96 o
   0   6   5        0.26       -4.30     10.13 o
   1   6   5     1912.15     1759.65     35.78 o
   2   6   5      137.94      123.98     18.62 o
   3   6   5     1417.05     1324.68     33.66 o
   4   6   5      562.02      590.59     24.11 o
   5   6   5      884.15      874.44     49.30 o
   6   6   5       90.87      119.83     21.28 o
   7   6   5      153.42      144.06     26.26 o
  -4   7   5      187.42      218.89     32.20 o
  -3   7   5       45.42       38.42     29.12 o
  -2   7   5       73.02       63.72     21.50 o
  -1   7   5     1605.99     1579.34     38.00 o
   0   7   5       52.50       49.64     15.93 o
   1   7   5      971.20      945.82     31.13 o
   2   7   5      882.19      896.64     33.91 o
   3   7   5     1633.04     1551.53     35.43 o
   4   7   5       72.53       82.31     18.57 o
   5   7   5      399.88      360.98     24.92 o
   6   7   5       85.93       92.24     25.55 o
  -3   8   5      176.10      163.80     52.64 o
  -2   8   5        8.88       23.11     27.79 o
  -1   8   5     1158.21     1123.59     45.22 o
   0   8   5        2.65       15.02     19.56 o
   1   8   5      169.89      178.14     19.73 o
   2   8   5       35.27       20.86     16.58 o
   3   8   5     1200.32     1153.39     35.87 o
   4   8   5        4.94       14.73     20.18 o
   5   8   5        5.55       -6.27     27.03 o
  -2   9   5        2.16      -30.55     30.55 o
  -1   9   5      477.25      481.42     41.14 o
   0   9   5       18.38       22.64     18.49 o
   1   9   5       15.71       -4.74     17.85 o
   2   9   5       40.45       25.37     20.81 o
   3   9   5      338.91      333.61     26.76 o
   4   9   5        6.49       -9.36     25.07 o
   0  -9   6        7.40       18.98     44.37 o
   1  -9   6      756.18      700.47    104.12 o
  -3  -8   6      278.71      437.63     61.94 o
  -2  -8   6       22.26        7.57     28.19 o
  -1  -8   6       36.07       54.84     34.99 o
   0  -8   6        1.69      -12.88     37.73 o
   1  -8   6      695.05      773.03    161.70 o
   2  -8   6       33.56       23.08     40.50 o
   3  -8   6       60.49       50.70     43.03 o
   4  -8   6      128.74       75.26     54.25 o
  -4  -7   6       14.35       32.14     30.21 o
  -3  -7   6      349.44      313.35     35.45 o
  -2  -7   6       94.31       62.46     38.00 o
  -1  -7   6      201.58      237.32     27.78 o
   0  -7   6       47.68       22.22     28.22 o
   1  -7   6      159.89      230.79     30.53 o
   2  -7   6      114.24       85.27     30.08 o
   3  -7   6       17.08        5.27     37.66 o
   4  -7   6        0.73       -1.14     48.88 o
   5  -7   6      122.70       52.91     47.05 o
  -5  -6   6       35.86       96.24     38.42 o
  -4  -6   6        0.27       -3.19     25.16 o
  -3  -6   6      334.17      340.89     41.35 o
  -2  -6   6      876.94      793.00     38.50 o
  -1  -6   6        5.73       -1.30     20.28 o
   0  -6   6       27.29       44.75     19.54 o
   1  -6   6       36.08       63.70     17.99 o
   2  -6   6     1696.50     1575.50     53.69 o
   3  -6   6        7.13       12.43     33.46 o
   4  -6   6      139.76      171.41     41.79 o
   5  -6   6        5.01      -27.09     39.93 o
   6  -6   6      745.93      732.14     85.23 o
  -6  -5   6       47.20       58.25     39.06 o
  -5  -5   6       47.03        6.93     27.09 o
  -4  -5   6      548.43      516.00     36.80 o
  -3  -5   6      246.60      266.36     28.41 o
  -2  -5   6      142.04      137.93     32.13 o
  -1  -5   6        5.68       26.40     19.23 o
   0  -5   6     1454.65     1568.74     34.58 o
   1  -5   6      486.56      515.82     17.92 o
   2  -5   6     1953.31     1960.46     36.98 o
   3  -5   6      159.51      170.59     26.98 o
   4  -5   6      415.79      332.72     42.71 o
   5  -5   6      133.98      124.81     37.40 o
   6  -5   6     1073.28     1068.93     70.59 o
   7  -5   6      108.67      183.96     70.46 o
  -6  -4   6        5.96      -27.94     27.94 o
  -5  -4   6      120.95      118.25     28.16 o
  -4  -4   6     1217.07     1187.55     67.85 o
  -3  -4   6     1187.36     1240.27     51.70 o
  -2  -4   6      398.64      429.24     53.38 o
  -1  -4   6       28.20       44.87     12.53 o
   0  -4   6     5941.85     6372.30     84.06 o
   1  -4   6     1061.79     1092.85     32.03 o
   2  -4   6      651.39      635.31     24.42 o
   3  -4   6      101.45       94.20     12.71 o
   4  -4   6     3991.17     3791.46    129.07 o
   5  -4   6       13.10        5.41     24.98 o
   6  -4   6     1076.09     1108.62     92.19 o
   7  -4   6       87.51       61.52     37.25 o
   8  -4   6      516.14      468.20     54.64 o
  -6  -3   6      263.80      278.02     35.46 o
  -5  -3   6      575.71      572.35     32.82 o
  -4  -3   6     1794.69     1740.23     48.63 o
  -3  -3   6     1936.38     1855.51     52.45 o
  -2  -3   6      218.91      237.91     19.14 o
  -1  -3   6      228.20      250.38     14.22 o
   0  -3   6     7570.52     8054.48    102.15 o
   1  -3   6      586.32      540.36     19.98 o
   2  -3   6       44.88       51.00      9.60 o
   3  -3   6      166.81      167.04     11.08 o
   4  -3   6     4510.12     4522.17     72.16 o
   5  -3   6      103.09       51.41     28.77 o
   6  -3   6      115.99      117.84     32.94 o
   7  -3   6        9.04       45.23     35.68 o
   8  -3   6      730.49      695.32     74.06 o
  -7  -2   6       55.02       37.89     50.60 o
  -6  -2   6      501.49      567.27     35.27 o
  -5  -2   6     1194.82     1155.22     97.01 o
  -4  -2   6     1317.81     1186.66     47.55 o
  -3  -2   6      308.42      291.01     19.48 o
  -2  -2   6     2283.64     2240.69     36.52 o
  -1  -2   6      487.92      476.13     18.20 o
   0  -2   6     6443.11     6919.93     98.96 o
   1  -2   6     2462.69     2542.93     34.33 o
   2  -2   6      923.82      888.45     18.14 o
   3  -2   6        1.87        0.25      6.69 o
   4  -2   6     4371.36     4346.36     58.88 o
   5  -2   6      130.35      112.30     22.61 o
   6  -2   6      229.94      293.50     38.20 o
   7  -2   6       10.44       32.72     34.67 o
   8  -2   6      659.02      656.77     54.68 o
  -7  -1   6       20.75      -12.49     37.93 o
  -6  -1   6      557.46      700.95     69.15 o
  -5  -1   6     1133.00     1175.43     41.90 o
  -4  -1   6      510.95      467.99     26.85 o
  -3  -1   6       78.59       62.57     11.07 o
  -2  -1   6     3056.83     2987.81     43.54 o
  -1  -1   6     3366.64     3304.24     46.38 o
   0  -1   6     1573.79     1707.24     28.73 o
   1  -1   6      167.93      150.86      9.61 o
   2  -1   6     3191.31     3184.95     44.61 o
   3  -1   6     2624.92     2613.28     40.99 o
   4  -1   6     1358.21     1332.78     22.50 o
   5  -1   6      153.75      156.96      9.91 o
   6  -1   6      957.24      957.28     52.83 o
   7  -1   6        0.01       33.18     66.94 o
   8  -1   6      230.28      262.86     75.57 o
  -7   0   6      428.43      403.02     49.63 o
  -6   0   6      416.55      431.19     44.05 o
  -5   0   6      396.38      438.87     34.40 o
  -4   0   6      100.18      117.78     13.48 o
  -3   0   6      431.17      457.01     17.16 o
  -2   0   6      658.92      640.91     18.51 o
  -1   0   6      126.62      115.40     12.21 o
   0   0   6      196.03      182.81     10.07 o
   1   0   6     2088.37     1887.20     28.52 o
   2   0   6     1028.44     1012.42     21.89 o
   3   0   6      155.04      154.94     10.56 o
   4   0   6      185.63      149.01     12.26 o
   5   0   6      839.14      859.53     19.71 o
   6   0   6       68.26       49.90     33.69 o
   7   0   6       16.10        6.89     32.14 o
   8   0   6       26.43      -25.44     37.03 o
   9   0   6      354.49      413.45     54.19 o
  -7   1   6       82.98       88.64     54.43 o
  -6   1   6      147.68      190.02     38.46 o
  -5   1   6        1.44      -22.75     23.07 o
  -4   1   6       68.57       81.80     12.25 o
  -3   1   6      736.63      736.16     19.69 o
  -2   1   6     1068.91     1030.09     23.51 o
  -1   1   6       18.43       72.83      9.37 o
   0   1   6      663.64      638.34     26.37 o
   1   1   6     1398.43     1371.32     24.70 o
   2   1   6      364.63      390.54     14.66 o
   3   1   6     1772.03     1598.38     33.93 o
   4   1   6      397.38      396.72     20.89 o
   5   1   6     1667.37     1690.37     26.09 o
   6   1   6      216.72      198.62     12.15 o
   7   1   6     1355.18     1333.37     49.71 o
   8   1   6       40.84       39.36     36.21 o
   9   1   6      577.99      681.37     93.91 o
  -7   2   6        2.02       48.51     59.73 o
  -6   2   6      384.08      374.64     28.29 o
  -5   2   6      207.15      174.39     21.59 o
  -4   2   6      688.22      730.06     21.54 o
  -3   2   6      183.30      176.18     13.00 o
  -2   2   6      598.83      598.97     18.27 o
  -1   2   6     4367.73     4200.13     60.92 o
   0   2   6     5734.18     6035.79     88.70 o
   1   2   6      417.00      430.46     15.87 o
   2   2   6      402.71      380.70     15.29 o
   3   2   6     4807.88     4590.71     66.83 o
   4   2   6     2561.59     2476.99     41.51 o
   5   2   6       10.42       33.02      9.41 o
   6   2   6      192.27      209.14     14.12 o
   7   2   6     2458.13     2500.58     52.26 o
   8   2   6      158.80      120.68     64.33 o
  -6   3   6      838.88      874.36     40.90 o
  -5   3   6       19.38        2.31     19.41 o
  -4   3   6      289.96      272.68     22.14 o
  -3   3   6     1727.04     1683.53     31.42 o
  -2   3   6     3013.01     2899.68     44.54 o
  -1   3   6     2140.00     2033.38     32.59 o
   0   3   6     1272.13     1278.57     27.62 o
   1   3   6     1281.53     1157.49     25.76 o
   2   3   6      690.60      670.26     24.29 o
   3   3   6     5877.56     5499.67     76.28 o
   4   3   6     2583.16     2451.90     36.78 o
   5   3   6      150.22      169.97     19.07 o
   6   3   6       60.50       50.91     15.39 o
   7   3   6     1459.91     1501.41     42.61 o
   8   3   6      179.15      182.84     32.00 o
  -6   4   6     1019.36     1161.59     52.38 o
  -5   4   6        0.03       -7.76     22.81 o
  -4   4   6       18.08       29.97     20.79 o
  -3   4   6     1494.06     1352.76     52.49 o
  -2   4   6     6297.96     6010.44     77.21 o
  -1   4   6       10.95       12.37      9.62 o
   0   4   6      947.05     1027.96     36.85 o
   1   4   6     3049.98     2989.46     42.73 o
   2   4   6     4740.25     4387.67     64.24 o
   3   4   6     1983.21     1845.92     36.39 o
   4   4   6      460.56      450.27     30.74 o
   5   4   6     2029.85     1995.40     37.58 o
   6   4   6      643.91      662.71     23.82 o
   7   4   6      851.57      856.67     34.04 o
   8   4   6        9.66       -1.62     26.10 o
  -6   5   6      693.09      727.86     61.29 o
  -5   5   6       58.85       64.92     27.40 o
  -4   5   6      124.41      102.30     24.11 o
  -3   5   6      458.25      422.00     28.59 o
  -2   5   6     1648.57     1618.20     32.05 o
  -1   5   6       12.48        6.61     10.93 o
   0   5   6       53.75       46.31     11.94 o
   1   5   6     2168.73     2057.94     43.07 o
   2   5   6     1337.74     1187.00     37.21 o
   3   5   6      142.81      124.80     17.28 o
   4   5   6       27.44       36.14     14.73 o
   5   5   6      522.15      540.63     22.65 o
   6   5   6      315.01      356.90     29.43 o
   7   5   6      290.00      241.15     31.63 o
   8   5   6       67.08       54.31     25.90 o
  -5   6   6      190.69      210.17     34.40 o
  -4   6   6      778.46      803.25     55.41 o
  -3   6   6      350.11      390.64     28.80 o
  -2   6   6      552.58      557.69     30.40 o
  -1   6   6       16.45       26.40     13.46 o
   0   6   6      521.99      522.27     23.35 o
   1   6   6      720.15      902.19     78.34 o
   2   6   6      529.16      468.33     36.55 o
   3   6   6        1.68        6.22     22.38 o
   4   6   6      113.87      104.21     16.58 o
   5   6   6      284.77      297.97     21.63 o
   6   6   6        1.01        8.93     19.49 o
   7   6   6       42.94        1.85     24.59 o
  -4   7   6      149.85      165.62     33.67 o
  -3   7   6       28.85       14.71     28.40 o
  -2   7   6       98.89       97.23     23.88 o
  -1   7   6       14.86       -7.87     16.43 o
   0   7   6      240.64      258.51     23.88 o
   1   7   6      372.04      362.29     27.10 o
   2   7   6       47.56       43.82     21.75 o
   3   7   6      115.08      108.81     27.49 o
   4   7   6      118.56      118.67     22.44 o
   5   7   6      490.55      461.83     27.00 o
   6   7   6        1.49       22.52     23.91 o
  -3   8   6      166.57      131.77     34.13 o
  -2   8   6       45.11       37.15     30.34 o
  -1   8   6        0.89      -12.30     21.94 o
   0   8   6       84.18      108.26     20.63 o
   1   8   6      182.38      217.90     33.32 o
   2   8   6      280.72      287.35     25.37 o
   3   8   6      125.92      117.76     21.20 o
   4   8   6        4.64        4.63     20.11 o
   5   8   6       85.28       94.45     26.04 o
  -1   9   6       42.85       11.68     29.18 o
   0   9   6       59.26       82.58     27.08 o
   1   9   6      579.41      621.49     27.81 o
   2   9   6        5.52        8.57     20.56 o
   3   9   6       48.38       59.93     28.44 o
  -2  -8   7        3.54      -16.61     43.01 o
  -1  -8   7      194.93      169.31     39.82 o
   0  -8   7      106.07       61.34     42.69 o
   1  -8   7      310.13      351.30     50.28 o
   2  -8   7        0.42       -3.86     61.35 o
   3  -8   7      382.53      433.23     58.97 o
   4  -8   7       83.62      187.82     73.44 o
  -3  -7   7        0.53      -23.79     27.88 o
  -2  -7   7       78.55       38.30     41.24 o
  -1  -7   7     1431.73     1494.65     60.73 o
   0  -7   7        1.65       -3.60     28.06 o
   1  -7   7      249.54      293.87     44.53 o
   2  -7   7      258.12      220.48     34.20 o
   3  -7   7      642.72      673.54     86.59 o
   4  -7   7      274.70      326.69     53.66 o
   5  -7   7       52.48       67.26     49.29 o
  -4  -6   7       82.21       98.30     30.34 o
  -3  -6   7      318.14      313.53     33.74 o
  -2  -6   7       21.61       42.17     25.51 o
  -1  -6   7     2923.54     2827.08    110.09 o
   0  -6   7       25.37       53.98     21.60 o
   1  -6   7      275.27      223.31     23.23 o
   2  -6   7      413.37      440.85     35.76 o
   3  -6   7     2157.84     2060.56     88.25 o
   4  -6   7      107.72       64.98     42.23 o
   5  -6   7      100.69      101.64     45.00 o
   6  -6   7      307.61      249.97     65.03 o
  -5  -5   7      318.79      288.12     45.12 o
  -4  -5   7       87.42       74.83     29.92 o
  -3  -5   7      491.39      488.91     35.36 o
  -2  -5   7       21.43        3.88     21.35 o
  -1  -5   7     1461.35     1386.40     47.30 o
   0  -5   7      110.44      109.43     17.80 o
   1  -5   7      591.43      574.73     21.38 o
   2  -5   7      274.16      260.58     23.36 o
   3  -5   7     1837.68     1845.42     60.28 o
   4  -5   7      134.17      137.02     40.04 o
   5  -5   7      176.45      210.26     51.16 o
   6  -5   7       79.10       50.86     40.76 o
   7  -5   7      330.34      327.10     59.57 o
  -6  -4   7      101.19      133.30     53.02 o
  -5  -4   7      218.93      200.58     31.34 o
  -4  -4   7        7.70      -21.69     24.82 o
  -3  -4   7     2541.98     2354.80     65.31 o
  -2  -4   7       16.90        1.09     19.67 o
  -1  -4   7      867.04      829.89     39.58 o
   0  -4   7        8.18        4.37     13.23 o
   1  -4   7     2026.43     2035.99     35.64 o
   2  -4   7      377.92      395.50     18.25 o
   3  -4   7      204.21      177.05     18.53 o
   4  -4   7      279.99      248.76     29.10 o
   5  -4   7     1300.64     1208.71     95.27 o
   6  -4   7      173.08       91.39     43.44 o
   7  -4   7        8.36       37.79     36.17 o
  -6  -3   7       17.09       22.52     34.50 o
  -5  -3   7        2.06       26.29     26.81 o
  -4  -3   7       15.06       -7.89     23.18 o
  -3  -3   7     1619.66     1552.27     84.64 o
  -2  -3   7       19.74       12.93     18.93 o
  -1  -3   7       15.77       22.77     13.45 o
   0  -3   7       21.99       36.63     12.11 o
   1  -3   7     1492.52     1456.87     33.54 o
   2  -3   7       15.21       27.82     10.12 o
   3  -3   7       31.38       28.29     10.42 o
   4  -3   7       59.96       70.19     14.52 o
   5  -3   7      452.50      471.40     33.48 o
   6  -3   7       67.00       86.28     34.99 o
   7  -3   7       42.47       16.45     36.70 o
   8  -3   7       97.22      101.40     44.15 o
  -6  -2   7      103.35      139.36     28.98 o
  -5  -2   7        9.84       13.52     23.20 o
  -4  -2   7       24.29       -1.04     19.74 o
  -3  -2   7      125.79      105.62     20.12 o
  -2  -2   7      991.17      967.18     28.68 o
  -1  -2   7      511.86      562.35     18.64 o
   0  -2   7     1320.92     1495.63     28.08 o
   1  -2   7      298.88      354.41     10.99 o
   2  -2   7     2398.04     2286.13     33.69 o
   3  -2   7      723.41      698.70     21.27 o
   4  -2   7      531.34      571.94     23.93 o
   5  -2   7       22.67        5.14     19.63 o
   6  -2   7      909.48      944.89     55.71 o
   7  -2   7      126.51       52.20     36.20 o
   8  -2   7      235.66      262.53     48.13 o
  -6  -1   7      157.51      105.23     37.55 o
  -5  -1   7        4.97      -34.69     35.03 o
  -4  -1   7        4.28       13.67     19.90 o
  -3  -1   7      834.59      727.31     52.42 o
  -2  -1   7     2732.97     2638.53     42.28 o
  -1  -1   7      298.26      292.59     15.16 o
   0  -1   7       31.11       23.48      9.34 o
   1  -1   7        3.12        7.58      8.15 o
   2  -1   7     6584.10     6343.11     79.32 o
   3  -1   7        0.81       -1.65      9.54 o
   4  -1   7      246.40      260.13     13.57 o
   5  -1   7      329.52      332.03     18.97 o
   6  -1   7     2816.83     2776.02     94.92 o
   7  -1   7       71.70       58.86     37.70 o
   8  -1   7      115.10      177.28     43.64 o
  -6   0   7      367.20      300.47     43.48 o
  -5   0   7       16.31       25.09     22.04 o
  -4   0   7      641.77      665.49     26.60 o
  -3   0   7       59.95       35.32     13.34 o
  -2   0   7     3232.36     3031.27     46.15 o
  -1   0   7     1613.25     1606.27     30.25 o
   0   0   7     7052.85     7673.36     86.81 o
   1   0   7        6.63       -1.52      8.28 o
   2   0   7     6318.38     5940.67     74.61 o
   3   0   7     2453.85     2362.67     37.13 o
   4   0   7     1645.84     1632.26     31.59 o
   5   0   7      217.99      245.71     13.33 o
   6   0   7     4415.23     4210.25     93.13 o
   7   0   7      158.10      152.46     39.35 o
   8   0   7       40.24      -37.86     37.86 o
  -6   1   7        2.41       28.15     40.37 o
  -5   1   7        3.26      -28.08     28.08 o
  -4   1   7     3177.98     3029.16     64.65 o
  -3   1   7     1970.36     1959.78     46.04 o
  -2   1   7     1223.04     1181.85     26.87 o
  -1   1   7       17.72       17.56      9.78 o
   0   1   7     3226.95     3250.95     44.56 o
   1   1   7     1257.04     1210.08     40.60 o
   2   1   7     5351.44     5137.28     71.63 o
   3   1   7      568.89      556.34     18.41 o
   4   1   7     3707.92     3518.10     80.01 o
   5   1   7      141.65      138.87     12.66 o
   6   1   7     1466.99     1577.44     29.17 o
   7   1   7       26.90       35.26     19.01 o
   8   1   7      426.25      351.96     47.26 o
  -6   2   7       42.66       40.79     47.39 o
  -5   2   7       51.70       53.61     19.79 o
  -4   2   7     2838.43     2734.72     47.19 o
  -3   2   7     2404.91     2390.79     39.50 o
  -2   2   7      229.32      235.85     18.73 o
  -1   2   7      588.79      614.45     18.72 o
   0   2   7     9894.33    10123.04    141.25 o
   1   2   7      845.73      704.15     21.44 o
   2   2   7      316.87      320.61     23.82 o
   3   2   7      184.52      212.22     14.61 o
   4   2   7     4665.62     4512.69     65.91 o
   5   2   7       67.80       71.34     12.23 o
   6   2   7       72.97       72.02     15.27 o
   7   2   7        0.40        3.48     15.96 o
   8   2   7      323.64      293.87     48.33 o
  -6   3   7      248.17      238.37     30.74 o
  -5   3   7      434.79      457.35     29.98 o
  -4   3   7      653.91      614.43     30.08 o
  -3   3   7      143.19      126.46     14.32 o
  -2   3   7      441.32      402.21     18.77 o
  -1   3   7      947.57      929.75     24.75 o
   0   3   7     3119.02     3368.43     53.83 o
   1   3   7       23.52       29.96     10.88 o
   2   3   7       47.22       38.16     11.30 o
   3   3   7      154.57      165.91     14.29 o
   4   3   7      944.56      906.85     29.52 o
   5   3   7       44.84       52.72     21.33 o
   6   3   7      113.52       95.72     21.97 o
   7   3   7        2.40      -16.61     16.61 o
   8   3   7      425.81      478.08     54.60 o
  -6   4   7      140.74      169.22     33.50 o
  -5   4   7      226.19      222.50     28.81 o
  -4   4   7      489.27      492.42     30.11 o
  -3   4   7        0.72       23.72     19.21 o
  -2   4   7       28.80       40.76     13.37 o
  -1   4   7       67.65       67.94     13.02 o
   0   4   7      807.44      853.55     25.48 o
   1   4   7       38.55       32.51     11.68 o
   2   4   7      656.89      679.52     24.89 o
   3   4   7      130.88      164.08     29.74 o
   4   4   7      505.58      497.70     28.17 o
   5   4   7      603.94      544.77     26.30 o
   6   4   7      117.98       74.92     17.34 o
   7   4   7       87.82       64.72     21.07 o
   8   4   7       59.10       99.73     28.20 o
  -5   5   7       10.69        1.27     28.08 o
  -4   5   7      168.06      188.83     27.97 o
  -3   5   7      125.53      145.02     25.46 o
  -2   5   7      441.89      434.19     21.69 o
  -1   5   7       49.10       64.91     14.37 o
   0   5   7      435.24      438.98     20.90 o
   1   5   7      973.47      979.38     35.14 o
   2   5   7      127.89      143.96     20.61 o
   3   5   7      127.12       76.38     19.74 o
   4   5   7      270.10      280.07     22.17 o
   5   5   7      548.71      580.30     25.88 o
   6   5   7       13.96       37.93     19.59 o
   7   5   7       40.16       39.05     22.85 o
  -4   6   7      217.94      273.50     37.30 o
  -3   6   7       97.68       83.14     26.10 o
  -2   6   7        8.01      -12.95     20.68 o
  -1   6   7      101.31      118.47     27.68 o
   0   6   7      517.55      556.54     27.16 o
   1   6   7      330.01      360.90     33.75 o
   2   6   7       31.60       44.00     19.98 o
   3   6   7      822.79      842.26     37.09 o
   4   6   7      197.37      222.96     22.81 o
   5   6   7      550.50      592.31     29.05 o
   6   6   7       18.92       15.95     20.12 o
   7   6   7      233.22      269.25     33.54 o
  -4   7   7      333.31      316.89     40.22 o
  -3   7   7       24.98       14.11     29.36 o
  -2   7   7       22.51       30.46     23.78 o
  -1   7   7      942.19     1048.91     49.09 o
   0   7   7      555.98      533.21     34.64 o
   1   7   7       72.34       69.35     22.81 o
   2   7   7        4.04        0.44     28.20 o
   3   7   7     1432.61     1414.03     47.93 o
   4   7   7      251.37      268.59     23.85 o
   5   7   7      410.42      399.03     26.98 o
   6   7   7      230.56      232.13     28.36 o
  -2   8   7      239.35      215.27     37.31 o
  -1   8   7      665.10      621.71     36.61 o
   0   8   7      964.04      937.89     42.37 o
   1   8   7      280.08      285.18     29.05 o
   2   8   7        1.28      -22.00     25.46 o
   3   8   7      918.15      929.31     34.38 o
   4   8   7      323.19      338.70     29.52 o
   5   8   7       15.54       51.27     26.28 o
   0   9   7      133.07      133.28     32.94 o
   1   9   7      163.45      220.65     28.88 o
   2   9   7      134.72      142.33     26.80 o
   3   9   7      438.36      371.80     43.77 o
  -1  -8   8       14.77      110.52     63.89 o
   0  -8   8      286.34      276.90     79.58 o
   1  -8   8      354.79      407.41     57.04 o
   2  -8   8      178.43      271.56     81.11 o
   3  -8   8        0.10       43.31     48.76 o
  -3  -7   8      112.13      141.73     36.06 o
  -2  -7   8       53.24       65.99     31.45 o
  -1  -7   8      125.42      137.12     39.03 o
   0  -7   8      387.18      416.03     73.18 o
   1  -7   8      410.87      388.88     50.87 o
   2  -7   8       56.63       40.52     31.81 o
   3  -7   8       89.01      113.02     46.65 o
   4  -7   8      106.42      112.86     49.70 o
   5  -7   8      116.44       91.33     55.12 o
  -4  -6   8      391.46      409.49     52.29 o
  -3  -6   8       50.69       38.76     28.25 o
  -2  -6   8      137.67       82.37     28.93 o
  -1  -6   8      123.76      138.05     28.09 o
   0  -6   8      227.55      219.29     27.29 o
   1  -6   8      198.16      229.00     57.08 o
   2  -6   8      196.80      176.57     32.46 o
   3  -6   8        1.32        0.94     31.48 o
   4  -6   8      257.98      178.88     47.41 o
   5  -6   8      147.06      182.52     49.48 o
   6  -6   8      147.52      115.69     54.86 o
  -5  -5   8       28.55       38.45     38.97 o
  -4  -5   8       77.44       68.26     31.09 o
  -3  -5   8      295.27      286.62     34.67 o
  -2  -5   8       23.29       44.03     24.98 o
  -1  -5   8        7.21        8.89     23.58 o
   0  -5   8       16.50        1.57     19.63 o
   1  -5   8      436.56      402.63     23.89 o
   2  -5   8      412.03      429.79     29.30 o
   3  -5   8        2.69       11.35     23.51 o
   4  -5   8        0.85      -22.63     35.67 o
   5  -5   8       91.51       47.62     44.08 o
   6  -5   8      389.23      320.86     66.74 o
   7  -5   8        1.86       23.00     50.79 o
  -5  -4   8      171.56      152.20     33.74 o
  -4  -4   8       11.07      -11.13     26.38 o
  -3  -4   8      417.27      433.42     34.45 o
  -2  -4   8      503.00      508.72     51.20 o
  -1  -4   8       35.17       54.80     21.77 o
   0  -4   8      611.01      674.60     29.11 o
   1  -4   8     1714.61     1596.70     35.71 o
   2  -4   8      528.85      514.50     22.73 o
   3  -4   8        1.10      -10.41     16.38 o
   4  -4   8     2136.94     1908.35    178.89 o
   5  -4   8      669.29      721.47     64.94 o
   6  -4   8      240.71      250.35     50.75 o
   7  -4   8       29.77       52.50     70.99 o
  -6  -3   8        9.69        9.36     37.91 o
  -5  -3   8      362.64      351.61     36.99 o
  -4  -3   8       17.59       39.89     25.44 o
  -3  -3   8     1261.28     1129.69     71.75 o
  -2  -3   8      318.42      313.04     28.57 o
  -1  -3   8     1494.87     1481.17     42.81 o
   0  -3   8      389.38      436.60     25.38 o
   1  -3   8     2424.82     2409.74     41.43 o
   2  -3   8      195.54      180.13     14.42 o
   3  -3   8      465.46      472.49     22.79 o
   4  -3   8      520.42      576.17     39.38 o
   5  -3   8     2075.32     2058.68     94.86 o
   6  -3   8        1.09       31.23     29.16 o
   7  -3   8       12.79       12.04     37.34 o
   8  -3   8      722.79      660.33     59.70 o
  -6  -2   8       25.97       34.01     38.25 o
  -5  -2   8     1149.17     1100.00     59.02 o
  -4  -2   8        2.79      -23.95     23.95 o
  -3  -2   8      420.80      439.63     33.50 o
  -2  -2   8      793.05      713.47     30.49 o
  -1  -2   8     5272.93     5032.97     90.37 o
   0  -2   8      908.22      929.98     27.79 o
   1  -2   8     1742.93     1669.37     40.99 o
   2  -2   8     1556.32     1515.94     27.70 o
   3  -2   8     2784.51     2646.60     42.68 o
   4  -2   8     1744.66     1728.65     38.78 o
   5  -2   8     1260.07     1253.86     52.35 o
   6  -2   8      749.52      680.56     96.06 o
   7  -2   8      536.38      494.97     51.67 o
   8  -2   8      505.81      590.74     59.83 o
  -6  -1   8        2.92        5.06     38.84 o
  -5  -1   8     2211.26     2266.44     63.17 o
  -4  -1   8      209.76      222.59     26.25 o
  -3  -1   8       56.02       54.17     28.25 o
  -2  -1   8      259.67      270.61     19.45 o
  -1  -1   8     5261.56     5057.23     73.40 o
   0  -1   8      366.43      402.70     16.55 o
   1  -1   8      139.38      148.89     13.08 o
   2  -1   8     1515.19     1522.68     28.81 o
   3  -1   8     5345.72     5134.44     77.50 o
   4  -1   8      517.31      519.05     20.21 o
   5  -1   8       17.06       26.83     13.16 o
   6  -1   8       42.29       78.90     32.93 o
   7  -1   8      338.43      337.37     44.98 o
   8  -1   8      198.21      213.47     45.72 o
  -6   0   8       10.57        5.41     37.48 o
  -5   0   8      856.72      913.59     45.56 o
  -4   0   8      412.12      479.03     36.59 o
  -3   0   8     1246.37     1191.36     49.50 o
  -2   0   8      274.37      286.61     22.76 o
  -1   0   8     2849.13     2706.33     43.84 o
   0   0   8        0.28       15.57      9.75 o
   1   0   8      431.49      425.23     16.85 o
   2   0   8      430.25      402.68     16.53 o
   3   0   8     2176.23     2017.45     35.44 o
   4   0   8        6.51       22.92     11.65 o
   5   0   8      110.84       95.31     11.41 o
   6   0   8      285.40      251.36     41.79 o
   7   0   8      228.20      234.10     44.46 o
   8   0   8       77.28       47.96     42.03 o
  -6   1   8       64.49      -15.45     37.89 o
  -5   1   8      262.40      337.32     47.63 o
  -4   1   8       62.84       58.73     17.81 o
  -3   1   8      853.15      765.67     37.73 o
  -2   1   8        4.19      -10.92     12.86 o
  -1   1   8     1354.75     1294.02     38.97 o
   0   1   8     1046.76     1098.03     27.59 o
   1   1   8     1486.69     1415.60     28.56 o
   2   1   8       76.52       67.10     11.57 o
   3   1   8       10.45        3.34     11.66 o
   4   1   8      975.63      936.09     25.90 o
   5   1   8      738.69      680.72     20.72 o
   6   1   8       40.92       21.32     11.98 o
   7   1   8        9.55        6.46     26.34 o
   8   1   8      191.15      215.63     46.51 o
  -6   2   8        6.39       22.50     36.72 o
  -5   2   8       40.47        1.30     20.63 o
  -4   2   8       34.07       47.52     19.71 o
  -3   2   8       24.39       40.36     23.25 o
  -2   2   8      601.00      579.45     24.05 o
  -1   2   8       16.37       -0.21     11.34 o
   0   2   8       49.74       56.42     16.56 o
   1   2   8      257.96      233.27     16.78 o
   2   2   8      389.52      370.36     18.32 o
   3   2   8       24.41       13.08     11.57 o
   4   2   8     1740.96     1682.64     39.87 o
   5   2   8        6.80        7.94     15.04 o
   6   2   8       24.29        9.74     15.05 o
   7   2   8      121.96      158.24     30.95 o
   8   2   8      231.53      233.00     60.45 o
  -6   3   8      197.20      234.16     56.75 o
  -5   3   8       18.64       32.67     24.14 o
  -4   3   8      158.30      161.80     24.12 o
  -3   3   8      224.57      202.06     19.49 o
  -2   3   8     1331.94     1316.13     35.08 o
  -1   3   8       13.66       19.57     15.05 o
   0   3   8     1330.45     1422.27     31.09 o
   1   3   8       64.27       74.08     15.32 o
   2   3   8     2151.42     2128.55     51.65 o
   3   3   8       18.04       16.53     16.32 o
   4   3   8      392.06      373.42     25.93 o
   5   3   8       11.24       25.51     20.70 o
   6   3   8     1188.28     1181.97     37.25 o
   7   3   8      441.76      486.29     25.66 o
   8   3   8      460.05      510.15     51.01 o
  -5   4   8      196.74      228.46     29.94 o
  -4   4   8       25.84       -5.72     23.12 o
  -3   4   8        2.25        3.84     21.46 o
  -2   4   8     1306.36     1305.83     46.03 o
  -1   4   8      263.49      278.57     20.44 o
   0   4   8       35.35       27.31     15.82 o
   1   4   8      330.30      312.80     26.97 o
   2   4   8     3810.86     3757.14     75.13 o
   3   4   8        1.35      -17.15     17.15 o
   4   4   8      330.58      321.41     31.54 o
   5   4   8      333.88      311.58     23.54 o
   6   4   8      939.86      976.41     32.18 o
   7   4   8       47.29       54.90     20.42 o
   8   4   8      247.91      267.40     31.97 o
  -5   5   8       26.47       19.94     30.93 o
  -4   5   8      457.66      562.12     61.14 o
  -3   5   8       22.92       10.76     23.61 o
  -2   5   8     1646.17     1601.52     65.95 o
  -1   5   8      193.00      228.37     21.99 o
   0   5   8      518.30      558.02     33.84 o
   1   5   8       24.40        9.72     19.08 o
   2   5   8     3566.45     3509.96     73.77 o
   3   5   8      300.61      317.97     33.97 o
   4   5   8        4.01      -20.28     20.28 o
   5   5   8     1023.74      991.22     48.68 o
   6   5   8     1493.00     1566.75     46.16 o
   7   5   8        1.84       -2.67     22.25 o
  -4   6   8      291.06      327.25     48.79 o
  -3   6   8      238.62      244.84     31.03 o
  -2   6   8      852.15      854.71     49.05 o
  -1   6   8      735.56      755.78     32.71 o
   0   6   8     1289.96     1377.70     54.24 o
   1   6   8       14.60       -8.82     21.19 o
   2   6   8     1290.97     1367.31     45.07 o
   3   6   8      135.89      115.05     24.25 o
   4   6   8      611.16      556.69     30.65 o
   5   6   8       14.32       17.06     19.36 o
   6   6   8      982.08      956.71     38.20 o
   7   6   8       15.26       40.93     28.81 o
  -3   7   8       86.49       49.66     32.07 o
  -2   7   8       27.87       35.78     30.20 o
  -1   7   8       14.23       -6.62     26.20 o
   0   7   8      734.98      730.23     47.68 o
   1   7   8       17.71       91.90     24.99 o
   2   7   8      310.42      237.83     51.81 o
   3   7   8       28.87       -4.50     23.38 o
   4   7   8      285.00      256.40     28.63 o
   5   7   8        9.79       23.94     23.15 o
   6   7   8       27.72       47.88     29.70 o
  -2   8   8        1.84       40.70     35.00 o
  -1   8   8        3.74       11.47     32.14 o
   0   8   8      359.14      348.21     30.48 o
   1   8   8       67.90      126.24     25.59 o
   2   8   8        4.94       17.55     28.44 o
   3   8   8        8.29       33.06     23.07 o
   4   8   8      184.78      145.11     33.31 o
   1  -8   9       85.49       48.73     67.35 o
  -2  -7   9       34.28       21.85     33.36 o
  -1  -7   9      241.51      224.77     46.83 o
   0  -7   9       29.38       77.67     50.94 o
   1  -7   9       84.79      117.05     44.98 o
   2  -7   9       37.83       61.83     64.59 o
   3  -7   9      481.27      431.29     82.71 o
   4  -7   9       18.98       48.12     50.70 o
  -3  -6   9       13.49       31.98     33.06 o
  -2  -6   9       21.48       -4.47     28.08 o
  -1  -6   9      807.16      693.10     48.63 o
   0  -6   9      259.82      292.45     56.73 o
   1  -6   9        3.43       65.64     38.83 o
   2  -6   9        3.31      -28.29     28.29 o
   3  -6   9     1402.33     1349.92     60.02 o
   4  -6   9       52.75        0.92     41.38 o
   5  -6   9        9.30      -16.50     45.57 o
  -4  -5   9       47.96       26.20     39.28 o
  -3  -5   9      555.84      485.00     40.35 o
  -2  -5   9     1400.65     1345.34    103.53 o
  -1  -5   9      594.75      564.89     37.25 o
   0  -5   9      194.36      234.57     28.19 o
   1  -5   9     1083.54     1083.66     40.93 o
   2  -5   9      361.62      330.48     36.16 o
   3  -5   9     1047.20     1022.01     51.46 o
   4  -5   9      354.65      394.34     85.58 o
   5  -5   9      384.68      309.59     66.37 o
   6  -5   9       10.81      -27.17     48.79 o
  -5  -4   9       13.55      -26.72     55.50 o
  -4  -4   9       13.06       40.48     31.56 o
  -3  -4   9      705.85      609.02     55.89 o
  -2  -4   9      797.48      746.91     42.18 o
  -1  -4   9       71.81       49.22     38.04 o
   0  -4   9        7.72      -18.07     19.94 o
   1  -4   9     1823.95     1841.22     44.04 o
   2  -4   9      953.82      978.80     37.23 o
   3  -4   9      265.45      265.06     27.59 o
   4  -4   9      131.09       96.21     30.62 o
   5  -4   9     1463.21     1314.78     76.49 o
   6  -4   9      154.53      180.68     76.82 o
   7  -4   9      199.81      154.16     77.69 o
  -5  -3   9      105.07       85.09     40.50 o
  -4  -3   9      263.16      302.18     35.63 o
  -3  -3   9      773.35      736.60     42.66 o
  -2  -3   9      918.19      879.63     42.47 o
  -1  -3   9       81.87       81.37     24.73 o
   0  -3   9      361.48      386.53     26.74 o
   1  -3   9     1426.32     1412.78     38.28 o
   2  -3   9      919.50      932.71     27.63 o
   3  -3   9      132.92      128.20     17.27 o
   4  -3   9      634.28      631.88     44.67 o
   5  -3   9      239.23      233.10     45.46 o
   6  -3   9       21.54       55.86     43.81 o
   7  -3   9       17.56       31.03     74.80 o
  -5  -2   9      114.97      124.04     33.60 o
  -4  -2   9     1066.70      943.74     54.06 o
  -3  -2   9      198.62      189.30     30.18 o
  -2  -2   9      106.43      117.43     26.48 o
  -1  -2   9        1.61        9.99     19.07 o
   0  -2   9      366.08      403.88     27.10 o
   1  -2   9     1268.73     1396.63     35.07 o
   2  -2   9       14.55      -12.17     12.17 o
   3  -2   9       44.01       40.28     15.15 o
   4  -2   9      100.14       87.35     24.64 o
   5  -2   9      355.39      369.60     29.38 o
   6  -2   9      265.49      231.95     39.57 o
   7  -2   9        0.47        5.81     38.40 o
   8  -2   9      125.69      146.34     48.53 o
  -5  -1   9        5.91      -27.59     27.59 o
  -4  -1   9       69.58       62.98     29.27 o
  -3  -1   9      305.14      294.66     55.71 o
  -2  -1   9      100.90       99.54     19.65 o
  -1  -1   9       19.22       27.16     15.57 o
   0  -1   9      499.91      547.70     23.55 o
   1  -1   9      192.81      225.45     18.17 o
   2  -1   9     1366.47     1371.63     38.02 o
   3  -1   9      292.14      300.24     17.29 o
   4  -1   9      268.85      294.43     17.32 o
   5  -1   9      164.56      153.77     19.14 o
   6  -1   9      411.99      427.68     35.36 o
   7  -1   9      149.08      137.87     42.69 o
   8  -1   9      153.36      190.70     49.45 o
  -6   0   9        0.17        8.72     73.22 o
  -5   0   9        3.31      -23.10     34.87 o
  -4   0   9       37.35       53.62     28.27 o
  -3   0   9     1348.83     1327.05     43.91 o
  -2   0   9      368.91      312.53     25.04 o
  -1   0   9      169.09      201.02     18.49 o
   0   0   9      307.09      319.79     16.74 o
   1   0   9     1281.71     1243.68     27.06 o
   2   0   9     1300.17     1238.73     37.10 o
   3   0   9     1358.80     1409.83     34.75 o
   4   0   9      557.30      586.54     24.86 o
   5   0   9      165.99      183.35     16.30 o
   6   0   9      975.40     1028.54     73.52 o
   7   0   9        4.71       58.82     40.96 o
   8   0   9       78.11      190.87     50.07 o
  -5   1   9       47.65       32.27     35.48 o
  -4   1   9       16.91       41.09     19.19 o
  -3   1   9     1555.55     1582.68     46.07 o
  -2   1   9        1.72       11.69     16.10 o
  -1   1   9       82.34       52.79     19.77 o
   0   1   9     1511.12     1600.16     33.55 o
   1   1   9     3168.80     3002.00     57.50 o
   2   1   9      233.99      189.18     16.57 o
   3   1   9      102.68      101.74     17.02 o
   4   1   9      921.29      858.95     29.20 o
   5   1   9     1269.67     1252.42     39.83 o
   6   1   9     1231.23     1195.57     40.46 o
   7   1   9      293.36      268.20     39.05 o
   8   1   9      460.40      583.94     62.00 o
  -5   2   9      297.04      419.25     46.59 o
  -4   2   9      145.60      140.06     29.73 o
  -3   2   9      685.63      778.44     30.77 o
  -2   2   9       35.17       22.99     16.96 o
  -1   2   9       49.27       61.37     15.69 o
   0   2   9     1107.24     1229.83     34.33 o
   1   2   9     3535.23     3102.02     62.72 o
   2   2   9       39.44       33.52     15.56 o
   3   2   9        3.99      -16.18     16.18 o
   4   2   9     1523.15     1488.37     43.92 o
   5   2   9     1586.17     1556.02     45.79 o
   6   2   9       12.38       12.53     17.66 o
   7   2   9       52.90       17.86     29.01 o
   8   2   9      563.95      671.37    140.12 o
  -5   3   9      944.84      904.62     45.95 o
  -4   3   9       12.03       45.34     25.13 o
  -3   3   9     1045.62     1166.33     38.53 o
  -2   3   9      403.44      470.40     26.32 o
  -1   3   9     2524.03     2366.72     73.70 o
   0   3   9      469.14      492.80     31.96 o
   1   3   9     1433.30     1352.35     75.99 o
   2   3   9      326.60      321.62     24.58 o
   3   3   9      642.76      660.69     41.21 o
   4   3   9     2714.98     2638.19     61.75 o
   5   3   9      394.34      371.26     28.34 o
   6   3   9        0.38        6.87     19.57 o
   7   3   9      169.64      153.20     21.64 o
   8   3   9      440.75      444.86     45.15 o
  -5   4   9      399.23      439.82     35.53 o
  -4   4   9       32.36       13.50     29.55 o
  -3   4   9       25.27       22.98     27.34 o
  -2   4   9      583.10      536.46     30.19 o
  -1   4   9     2042.41     1991.41     62.59 o
   0   4   9      129.38      124.54     19.89 o
   1   4   9      492.02      523.52     39.89 o
   2   4   9      518.19      523.31     30.25 o
   3   4   9      961.86      888.94     37.04 o
   4   4   9      225.01      219.78     32.19 o
   5   4   9      848.52      821.12     36.21 o
   6   4   9      121.92      125.70     20.69 o
   7   4   9      152.40      176.43     26.46 o
   8   4   9       82.17       83.35     76.12 o
  -4   5   9        1.35      -26.38     26.38 o
  -3   5   9       39.00       30.65     27.19 o
  -2   5   9       45.33       15.07     21.23 o
  -1   5   9      478.47      489.31     28.62 o
   0   5   9       87.76       88.83     20.22 o
   1   5   9       68.17       73.92     22.08 o
   2   5   9       46.24       42.18     20.41 o
   3   5   9      301.95      270.94     26.31 o
   4   5   9       92.39      119.33     24.65 o
   5   5   9      414.15      448.63     46.94 o
   6   5   9        2.15        7.00     20.28 o
   7   5   9        8.03       31.06     22.90 o
  -3   6   9       17.88       27.20     29.25 o
  -2   6   9       23.14       13.61     28.35 o
  -1   6   9      152.87      123.62     24.34 o
   0   6   9      214.11      239.67     25.19 o
   1   6   9       42.68       94.76     27.30 o
   2   6   9        3.21      -20.74     21.31 o
   3   6   9        6.61       12.31     23.98 o
   4   6   9      451.35      483.38     50.05 o
   5   6   9      210.39      190.35     35.25 o
   6   6   9       64.31       48.75     24.47 o
  -2   7   9       40.60       76.91     33.20 o
  -1   7   9       46.00       26.18     29.78 o
   0   7   9      416.36      501.83     31.76 o
   1   7   9        6.82      -11.84     23.61 o
   2   7   9       18.78       19.22     25.45 o
   3   7   9      227.38      264.12     31.94 o
   4   7   9      404.46      400.13     30.57 o
   5   7   9       25.46       23.96     32.10 o
  -1   8   9        0.08      -30.08     30.08 o
   0   8   9      392.11      407.43     32.77 o
   1   8   9        9.68      -23.92     23.92 o
   2   8   9      185.73      159.99     31.44 o
   3   8   9       84.49       78.08     32.84 o
   4   8   9      487.84      431.30     40.05 o
  -1  -7  10       27.93        8.56     43.08 o
   0  -7  10      714.11      694.33     65.99 o
   1  -7  10        0.02       16.09     76.12 o
   2  -7  10       77.56       54.42     47.38 o
   3  -7  10       64.93      129.76     52.53 o
  -2  -6  10       69.10       20.81     40.47 o
  -1  -6  10        2.09      -19.76     29.26 o
   0  -6  10      766.92      830.40    152.19 o
   1  -6  10       84.48      138.19     43.44 o
   2  -6  10        3.29      -17.73     31.93 o
   3  -6  10        0.66      -34.42     34.42 o
   4  -6  10      536.06      543.55     63.26 o
   5  -6  10       13.89      -40.68     49.45 o
  -3  -5  10       35.14        5.90     31.36 o
  -2  -5  10      298.42      278.77     55.50 o
  -1  -5  10       78.49       80.50     30.07 o
   0  -5  10      460.50      547.38     44.44 o
   1  -5  10       13.64      -21.60     21.60 o
   2  -5  10      195.35      182.40     35.15 o
   3  -5  10       30.77        7.75     41.27 o
   4  -5  10      104.29      101.96     46.90 o
   5  -5  10       98.24      127.70     53.63 o
   6  -5  10      107.91        2.02     50.80 o
  -4  -4  10       52.63       69.81     40.93 o
  -3  -4  10       15.43        3.11     28.90 o
  -2  -4  10        3.96       22.27     28.11 o
  -1  -4  10        4.88       14.81     26.62 o
   0  -4  10      118.61      117.04     27.52 o
   1  -4  10      486.98      482.23     27.04 o
   2  -4  10      116.37      112.90     24.07 o
   3  -4  10       25.72       42.40     31.65 o
   4  -4  10        0.61        2.96     33.51 o
   5  -4  10      597.02      506.76     74.60 o
   6  -4  10        4.71      -47.75     47.75 o
   7  -4  10       34.05        9.68     53.34 o
  -4  -3  10       71.62      115.60     41.33 o
  -3  -3  10      249.50      286.85     61.74 o
  -2  -3  10       71.55       36.40     28.27 o
  -1  -3  10      311.68      313.50     31.98 o
   0  -3  10       71.40       77.30     22.96 o
   1  -3  10     1587.51     1534.02     41.31 o
   2  -3  10       87.64       79.00     18.19 o
   3  -3  10      785.32      754.41     85.96 o
   4  -3  10        0.43       -5.80     30.47 o
   5  -3  10      816.42      828.66     53.53 o
   6  -3  10        0.47      -50.96     73.40 o
   7  -3  10       36.30       14.55     75.33 o
  -5  -2  10      359.39      433.42     87.66 o
  -4  -2  10      504.57      497.21     42.28 o
  -3  -2  10      116.92      142.59     39.79 o
  -2  -2  10        1.76        2.06     25.23 o
  -1  -2  10     1215.14     1177.89     41.90 o
   0  -2  10      266.13      263.06     25.96 o
   1  -2  10      255.36      248.89     21.22 o
   2  -2  10      278.68      317.65     26.47 o
   3  -2  10     1884.61     1969.71     53.47 o
   4  -2  10       17.91       16.80     22.05 o
   5  -2  10      659.77      680.76     46.50 o
   6  -2  10       28.65       52.19     69.85 o
   7  -2  10      611.06      536.76     99.39 o
  -5  -1  10      211.60      223.85     59.14 o
  -4  -1  10      336.45      357.50     38.37 o
  -3  -1  10      350.37      314.78     34.77 o
  -2  -1  10       73.69       63.15     21.69 o
  -1  -1  10     2651.02     2396.96    115.99 o
   0  -1  10      970.47     1037.37     38.81 o
   1  -1  10        0.22       21.36     16.05 o
   2  -1  10      140.28      144.52     18.55 o
   3  -1  10     2034.80     2034.13     42.30 o
   4  -1  10      380.56      383.35     21.99 o
   5  -1  10       98.40       51.04     25.43 o
   6  -1  10       58.64       40.48     26.11 o
   7  -1  10     1125.30     1384.94    125.96 o
   8  -1  10       12.47      -27.80     43.51 o
  -5   0  10      184.89      130.41     74.19 o
  -4   0  10       52.59       87.69     27.51 o
  -3   0  10      145.80       84.72     26.71 o
  -2   0  10      451.22      422.72     24.54 o
  -1   0  10     1629.44     1605.09     40.65 o
   0   0  10      896.55     1009.87     28.42 o
   1   0  10      846.69      794.19     25.49 o
   2   0  10       86.92       82.47     16.75 o
   3   0  10     2827.92     2756.40     55.38 o
   4   0  10      133.05      162.39     21.80 o
   5   0  10      312.70      304.65     37.15 o
   6   0  10       82.92       79.16     29.38 o
   7   0  10      839.00      988.08    137.42 o
   8   0  10       20.47       78.63     49.05 o
  -5   1  10       16.06      -25.60     99.10 o
  -4   1  10       65.54       75.48     27.03 o
  -3   1  10      903.36      844.66     33.32 o
  -2   1  10      927.07      913.18     37.02 o
  -1   1  10       69.89      104.79     18.30 o
   0   1  10        3.01       17.63     14.60 o
   1   1  10     1594.33     1497.44     43.91 o
   2   1  10      371.07      365.28     25.42 o
   3   1  10     1357.62     1313.10     61.86 o
   4   1  10       83.99       32.22     25.57 o
   5   1  10      380.31      388.74     27.32 o
   6   1  10      150.32      165.63     31.67 o
   7   1  10      378.20      391.89     39.27 o
   8   1  10       11.09      -45.05     45.05 o
  -5   2  10        0.18      -40.27     40.27 o
  -4   2  10       66.22      117.30     27.73 o
  -3   2  10      602.68      575.54     30.54 o
  -2   2  10      530.36      483.07     27.80 o
  -1   2  10      455.15      426.51     23.62 o
   0   2  10        1.05       17.11     16.74 o
   1   2  10      631.37      566.10     29.06 o
   2   2  10      151.80      153.64     21.34 o
   3   2  10      147.00      134.01     21.80 o
   4   2  10        4.77        3.38     19.08 o
   5   2  10      520.57      445.37     43.72 o
   6   2  10       20.15        8.23     19.42 o
   7   2  10       31.83       77.19     32.65 o
   8   2  10      162.98      181.75     73.88 o
  -4   3  10      121.64      164.35     30.78 o
  -3   3  10      234.84      233.46     30.32 o
  -2   3  10       14.84       11.66     19.50 o
  -1   3  10        2.66        7.24     17.88 o
   0   3  10      323.01      395.43     25.80 o
   1   3  10      277.19      229.02     41.09 o
   2   3  10      208.89      214.90     45.46 o
   3   3  10       55.17       59.29     20.77 o
   4   3  10     1078.36     1067.97     40.88 o
   5   3  10       17.36       13.16     21.68 o
   6   3  10      569.97      571.81     30.58 o
   7   3  10        8.58        3.53     21.80 o
   8   3  10      161.83      195.67     63.34 o
  -4   4  10        0.56        6.56     31.19 o
  -3   4  10      125.83      148.35     31.59 o
  -2   4  10      214.58      253.13     27.45 o
  -1   4  10      345.10      374.07     29.77 o
   0   4  10        0.23       -6.69     18.68 o
   1   4  10      127.15      128.10     23.26 o
   2   4  10      311.92      339.13     30.16 o
   3   4  10      541.40      581.40     45.76 o
   4   4  10       88.05       89.63     23.54 o
   5   4  10        4.20       22.14     40.83 o
   6   4  10      332.22      377.80     28.02 o
   7   4  10       39.37       22.46     21.49 o
  -3   5  10      280.55      320.62     40.95 o
  -2   5  10      166.77      186.40     53.93 o
  -1   5  10      391.02      485.85     30.39 o
   0   5  10      129.66      113.24     26.44 o
   1   5  10       83.48       91.05     24.78 o
   2   5  10     1781.34     1566.70     58.95 o
   3   5  10      321.82      377.49     31.48 o
   4   5  10      165.92      139.24     26.87 o
   5   5  10       25.29       33.00     24.83 o
   6   5  10      913.66      959.65     39.38 o
   7   5  10      166.06      152.43     28.25 o
  -3   6  10      483.90      561.50     46.61 o
  -2   6  10       46.41       91.58     42.82 o
  -1   6  10      112.98      117.29     25.01 o
   0   6  10      520.56      617.32     39.82 o
   1   6  10      874.17      848.28     41.39 o
   2   6  10      183.08      159.41     28.21 o
   3   6  10      384.68      321.56     31.28 o
   4   6  10      477.99      492.04     39.82 o
   5   6  10      248.41      278.14     28.67 o
   6   6  10      255.68      256.38     33.02 o
  -2   7  10       54.67       73.05     81.90 o
  -1   7  10       20.76       54.32     31.73 o
   0   7  10      366.67      426.60     32.29 o
   1   7  10      600.84      647.18     35.59 o
   2   7  10       11.22       57.68     28.54 o
   3   7  10        9.69       26.22     26.76 o
   4   7  10      399.66      383.84     36.87 o
   5   7  10      240.13      256.16     35.11 o
   1   8  10      236.30      182.52     30.21 o
   2   8  10        0.81      -17.26     30.13 o
   3   8  10       73.46       98.35     39.50 o
  -1  -6  11       21.51        4.36     68.40 o
   0  -6  11      169.69      135.03     35.72 o
   1  -6  11       51.71       67.17     44.34 o
   2  -6  11      114.01      135.83     48.20 o
   3  -6  11      104.32       76.17     40.47 o
   4  -6  11      198.31      153.07     76.84 o
  -2  -5  11      621.90      517.38     47.68 o
  -1  -5  11       34.90        8.17     53.80 o
   0  -5  11      136.79      127.03     43.21 o
   1  -5  11      368.25      304.27     35.99 o
   2  -5  11      794.67      781.74     51.63 o
   3  -5  11      105.69      103.57     38.71 o
   4  -5  11       62.75       54.19     48.49 o
   5  -5  11       38.14       49.97     53.57 o
  -3  -4  11       16.18       17.88     33.16 o
  -2  -4  11      716.84      712.98     47.92 o
  -1  -4  11       42.88       14.68     39.55 o
   0  -4  11       19.58        5.80     26.72 o
   1  -4  11      214.82      149.17     27.37 o
   2  -4  11     1760.85     1760.06     68.58 o
   3  -4  11       27.41      -32.75     32.75 o
   4  -4  11      135.38      171.40     41.61 o
   5  -4  11       90.14       31.00     86.20 o
   6  -4  11      628.75      631.25    110.23 o
  -4  -3  11      402.44      372.31     57.60 o
  -3  -3  11       13.23       52.43     45.21 o
  -2  -3  11      915.69      891.25     58.75 o
  -1  -3  11      163.67      129.05     31.55 o
   0  -3  11      747.92      756.12     73.26 o
   1  -3  11        8.53       22.15     19.27 o
   2  -3  11      679.35      786.24     49.01 o
   3  -3  11      218.26      224.85     37.11 o
   4  -3  11      573.85      637.61     68.07 o
   5  -3  11      444.08      427.32     46.35 o
   6  -3  11      425.27      434.14     85.47 o
   7  -3  11       25.92       24.89     93.56 o
  -4  -2  11      391.85      400.65    135.78 o
  -3  -2  11       30.29        9.16     29.43 o
  -2  -2  11      222.48      187.23     33.51 o
  -1  -2  11       35.52       68.83     28.19 o
   0  -2  11      841.55      884.54     38.62 o
   1  -2  11        3.76       19.87     18.42 o
   2  -2  11      437.66      461.85     26.49 o
   3  -2  11       91.85       95.26     26.74 o
   4  -2  11      492.02      420.48     41.45 o
   5  -2  11       76.84       22.83     63.08 o
   6  -2  11      339.63      299.47     90.36 o
   7  -2  11        1.24      -81.73     81.73 o
  -4  -1  11      464.73      432.32     42.64 o
  -3  -1  11       65.20       51.47     30.58 o
  -2  -1  11        5.37        3.35     27.45 o
  -1  -1  11        0.54       29.75     22.04 o
   0  -1  11     1539.43     1667.50     68.81 o
   1  -1  11       20.62       61.16     18.20 o
   2  -1  11      160.22      190.36     24.20 o
   3  -1  11       99.96       53.62     22.41 o
   4  -1  11      523.70      503.69     58.76 o
   5  -1  11        2.13      -29.08     29.08 o
   6  -1  11       48.37        6.06     29.20 o
   7  -1  11       63.32       33.69     44.21 o
  -4   0  11      351.00      392.98     42.45 o
  -3   0  11       21.56       -0.66     28.35 o
  -2   0  11       16.50       68.20     23.30 o
  -1   0  11       57.33       41.21     21.21 o
   0   0  11      229.37      266.07     21.84 o
   1   0  11      279.02      328.84     19.92 o
   2   0  11      206.81      224.09     23.86 o
   3   0  11        0.87       27.52     20.73 o
   4   0  11      310.33      273.46     35.27 o
   5   0  11      464.33      437.11     37.05 o
   6   0  11       13.84       13.24     28.33 o
   7   0  11       98.37       78.56     45.90 o
   8   0  11        9.50      136.37     65.07 o
  -4   1  11       59.98       58.28     28.38 o
  -3   1  11      126.61      182.95     24.06 o
  -2   1  11        0.50        4.59     19.21 o
  -1   1  11        2.61      -18.09     18.09 o
   0   1  11        4.89       18.49     11.71 o
   1   1  11      862.22      878.80     35.14 o
   2   1  11       19.80       18.60     19.61 o
   3   1  11      625.71      640.48     32.36 o
   4   1  11      221.71      216.08     24.90 o
   5   1  11      967.57     1054.23     57.21 o
   6   1  11       80.43       72.38     34.38 o
   7   1  11       90.23      115.92     38.35 o
   8   1  11       62.35       69.34     52.81 o
  -4   2  11      133.81       73.72     29.83 o
  -3   2  11      439.50      452.78     29.62 o
  -2   2  11       45.38       66.25     21.29 o
  -1   2  11      554.48      592.44     30.23 o
   0   2  11      147.70      104.44     20.19 o
   1   2  11     1558.81     1550.46     46.96 o
   2   2  11      171.93      212.71     33.08 o
   3   2  11      440.16      451.14     41.69 o
   4   2  11      320.67      309.59     28.57 o
   5   2  11     1699.95     1685.02     73.16 o
   6   2  11        7.94       29.24     23.65 o
   7   2  11       10.93       44.60     33.68 o
  -4   3  11      107.63      172.75     56.22 o
  -3   3  11      113.42      128.57     27.31 o
  -2   3  11      166.89      198.80     25.18 o
  -1   3  11      710.78      769.71     39.51 o
   0   3  11        8.07       37.00     18.98 o
   1   3  11     1208.96     1119.96     42.55 o
   2   3  11      245.11      223.45     26.05 o
   3   3  11     1085.52     1175.32     44.35 o
   4   3  11       54.85       49.26     23.35 o
   5   3  11      647.51      710.50     46.17 o
   6   3  11      275.99      247.38     25.47 o
   7   3  11      165.23      137.63     30.91 o
  -3   4  11        0.40       16.73     31.69 o
  -2   4  11       34.00       46.72     23.97 o
  -1   4  11     1500.88     1446.04     49.12 o
   0   4  11      480.11      496.58     35.84 o
   1   4  11       34.29       41.55     23.37 o
   2   4  11      149.12      145.84     26.34 o
   3   4  11     1332.55     1272.21     59.94 o
   4   4  11       52.86       50.17     24.04 o
   5   4  11      111.81      146.82     28.08 o
   6   4  11        5.39       -5.86     23.46 o
   7   4  11      518.17      636.48     32.57 o
  -3   5  11      138.05       97.39     41.20 o
  -2   5  11      202.05      185.25     35.30 o
  -1   5  11      545.40      587.56     41.46 o
   0   5  11      259.86      279.22     27.37 o
   1   5  11      166.26      158.57     35.43 o
   2   5  11        0.95      -22.85     22.85 o
   3   5  11      958.23      990.82     51.32 o
   4   5  11       63.46       69.52     26.72 o
   5   5  11        1.83      -26.37     26.37 o
   6   5  11       18.49        2.38     24.79 o
  -2   6  11       44.17       61.44     37.00 o
  -1   6  11       91.71       65.20     27.14 o
   0   6  11       11.08       -5.55     24.04 o
   1   6  11       96.42       94.99     25.51 o
   2   6  11      117.45      121.96     30.27 o
   3   6  11      114.30       67.35     34.83 o
   4   6  11        0.27       -3.85     27.65 o
   5   6  11       40.60       26.22     25.64 o
   0   7  11       42.22       58.14     27.31 o
   1   7  11        2.66       12.61     32.63 o
   2   7  11        8.91      -15.13     28.11 o
   3   7  11       61.80       23.27     32.95 o
   4   7  11      187.59      273.42     36.68 o
   1  -6  12      229.92      226.78     55.09 o
   2  -6  12        5.08       13.54     47.57 o
   3  -6  12       28.55       54.25     80.37 o
  -1  -5  12      286.92      261.47     40.14 o
   0  -5  12       24.92       50.81     33.78 o
   1  -5  12       22.79       32.58     59.84 o
   2  -5  12      129.82       67.57     37.05 o
   3  -5  12      242.67      247.10     46.23 o
   4  -5  12      352.38      470.57     64.62 o
  -2  -4  12        3.64      -14.79     47.65 o
  -1  -4  12      364.82      396.87     40.92 o
   0  -4  12       81.67      119.17     33.04 o
   1  -4  12       55.48       66.50     30.25 o
   2  -4  12        1.83        5.05     33.83 o
   3  -4  12      208.22      164.72     41.11 o
   4  -4  12      131.17      143.78     42.44 o
   5  -4  12       11.53       86.68     53.50 o
  -3  -3  12       25.18       21.17     41.96 o
  -2  -3  12       59.69       66.67     33.47 o
  -1  -3  12       77.06       44.30     31.79 o
   0  -3  12       53.59       29.31     27.80 o
   1  -3  12       43.02       29.36     21.38 o
   2  -3  12      138.17      116.17     28.31 o
   3  -3  12        1.98       12.28     33.93 o
   4  -3  12       26.44       30.35     36.53 o
   5  -3  12      256.73      319.16     46.71 o
   6  -3  12        5.64      -50.61     50.61 o
  -3  -2  12       92.04       92.65     35.57 o
  -2  -2  12       23.97       61.08     31.17 o
  -1  -2  12       42.03       78.62     30.94 o
   0  -2  12      574.06      663.06     36.61 o
   1  -2  12      190.46      233.83     24.44 o
   2  -2  12       46.99       17.97     19.95 o
   3  -2  12       34.81       63.12     24.26 o
   4  -2  12      918.00     1113.43     56.73 o
   5  -2  12      180.20      171.29     39.57 o
   6  -2  12        8.83      -28.66     88.08 o
   7  -2  12      137.06       57.27     89.88 o
  -4  -1  12      160.91      144.13     61.79 o
  -3  -1  12        2.57       27.29     43.81 o
  -2  -1  12      257.64      283.10     37.69 o
  -1  -1  12       45.65       71.01     24.01 o
   0  -1  12      291.87      424.56     31.72 o
   1  -1  12       23.85       31.18     23.34 o
   2  -1  12        5.97       23.04     27.26 o
   3  -1  12      822.29      911.22     46.25 o
   4  -1  12      510.85      686.52     58.34 o
   5  -1  12        0.32       -5.65     33.48 o
   6  -1  12        0.54       -9.08     57.10 o
   7  -1  12      487.84      381.68    111.26 o
  -4   0  12       35.60       42.60     41.54 o
  -3   0  12      100.20       50.50     33.31 o
  -2   0  12      843.31      857.45     50.45 o
  -1   0  12       71.43       51.29     23.54 o
   0   0  12      641.41      726.02     51.90 o
   1   0  12      351.28      381.03     30.05 o
   2   0  12     1009.36     1009.86     46.60 o
   3   0  12      924.21      964.17     52.89 o
   4   0  12      834.83      859.51     44.76 o
   5   0  12      126.08      125.36     32.92 o
   6   0  12      267.21      308.28     65.03 o
   7   0  12      246.91      379.97     58.32 o
  -4   1  12        0.27       -5.25     40.06 o
  -3   1  12      122.83      130.57     36.04 o
  -2   1  12     1132.99     1124.87     63.65 o
  -1   1  12       30.90       93.25     25.08 o
   0   1  12      200.47      180.87     19.14 o
   1   1  12      336.07      345.09     23.31 o
   2   1  12     1670.55     1728.35     51.93 o
   3   1  12       15.48       -3.58     22.38 o
   4   1  12      110.60      123.72     32.65 o
   5   1  12      276.89      296.59     29.76 o
   6   1  12      237.73      306.92     74.84 o
   7   1  12      158.91      164.07     43.13 o
  -3   2  12       28.46        7.93     22.73 o
  -2   2  12      679.81      752.98     38.69 o
  -1   2  12       10.97       23.81     20.73 o
   0   2  12      384.53      374.08     33.93 o
   1   2  12      385.19      346.17     27.22 o
   2   2  12      881.52      832.89     38.31 o
   3   2  12        0.29        6.13     22.12 o
   4   2  12      114.58      110.25     25.77 o
   5   2  12      242.54      210.59     29.69 o
   6   2  12      558.42      607.69     37.67 o
   7   2  12        0.93       12.28     34.75 o
  -3   3  12       20.25        4.05     39.21 o
  -2   3  12      254.79      291.26     47.78 o
  -1   3  12       83.39       75.10     24.11 o
   0   3  12      289.69      304.00     26.33 o
   1   3  12       11.00       -3.30     19.14 o
   2   3  12      336.91      357.72     54.36 o
   3   3  12        1.07      -18.19     21.77 o
   4   3  12      228.09      194.50     28.35 o
   5   3  12        8.86       11.71     24.62 o
   6   3  12       98.94       73.99     28.42 o
   7   3  12        8.39      -34.84     34.84 o
  -3   4  12        0.18       31.74     57.78 o
  -2   4  12        3.58        3.22     25.95 o
  -1   4  12       27.97       17.30     23.26 o
   0   4  12      146.94      120.15     24.57 o
   1   4  12       39.74       88.45     30.68 o
   2   4  12       10.31       24.60     23.95 o
   3   4  12       91.20      151.53     28.05 o
   4   4  12       46.17       26.89     32.67 o
   5   4  12      183.42      201.22     38.28 o
   6   4  12       56.71       39.85     25.18 o
  -2   5  12       12.30      -32.37     32.37 o
  -1   5  12       71.90       57.91     26.15 o
   0   5  12       12.53       25.08     24.13 o
   1   5  12      183.68      171.35     27.00 o
   2   5  12        0.73       -0.51     28.08 o
   3   5  12      189.81      184.11     30.54 o
   4   5  12       19.07       51.10     28.84 o
   5   5  12       98.74      145.96     30.96 o
   6   5  12       52.19       55.27     31.50 o
  -1   6  12       25.05        8.37     27.33 o
   0   6  12       26.29       25.63     26.66 o
   1   6  12      530.20      586.33     37.00 o
   2   6  12       14.61        2.80     28.30 o
   3   6  12       48.11       20.37     29.81 o
   4   6  12       82.11       92.67     31.45 o
   5   6  12      291.53      275.97     41.74 o
   1   7  12      553.99      578.67     77.31 o
   2   7  12       58.39      104.97     40.01 o
   0  -5  13       19.23       16.41     45.59 o
   1  -5  13       83.73      125.41     51.37 o
   2  -5  13       94.00       59.77     49.41 o
   3  -5  13        0.59       35.20     41.95 o
  -1  -4  13       57.06       23.74     35.72 o
   0  -4  13        0.93      -11.27     31.50 o
   1  -4  13       21.22       33.88     31.96 o
   2  -4  13      268.58      345.44     50.60 o
   3  -4  13       45.55       77.01     40.33 o
   4  -4  13        0.52      -41.04     41.04 o
   5  -4  13        9.37      -31.88     51.84 o
  -2  -3  13       25.65       -1.27     44.06 o
  -1  -3  13       60.78       27.44     34.67 o
   0  -3  13      238.34      236.96     34.76 o
   1  -3  13       29.08       40.98     34.37 o
   2  -3  13      838.82      893.69     47.44 o
   3  -3  13      330.80      320.84     43.57 o
   4  -3  13      112.73       97.81     39.70 o
   5  -3  13        6.83       -6.61     42.00 o
  -2  -2  13       29.31        4.38     34.44 o
  -1  -2  13        3.80       33.67     32.72 o
   0  -2  13      619.16      571.35     43.17 o
   1  -2  13      627.23      589.49     36.21 o
   2  -2  13      291.93      284.66     37.37 o
   3  -2  13       33.71       34.11     57.14 o
   4  -2  13      741.97      791.28     98.03 o
   5  -2  13      102.10      267.14     55.57 o
   6  -2  13      197.19      148.38    113.10 o
  -3  -1  13      366.80      474.11     56.33 o
  -2  -1  13        7.43       -2.95     32.27 o
  -1  -1  13        5.37       17.49     30.19 o
   0  -1  13      421.04      390.85     32.14 o
   1  -1  13      262.13      290.18     30.23 o
   2  -1  13       50.51       -4.66     27.67 o
   3  -1  13       21.08       34.83     29.86 o
   4  -1  13      348.42      256.04     49.60 o
   5  -1  13       86.21       78.06     60.93 o
   6  -1  13        3.11       18.27     60.67 o
  -3   0  13       53.29       36.85     53.31 o
  -2   0  13       60.42       75.10     48.23 o
  -1   0  13      266.67      284.96     29.58 o
   0   0  13      425.89      434.13     33.32 o
   1   0  13      123.64      121.82     29.88 o
   2   0  13        5.55        4.72     26.99 o
   3   0  13      199.68      211.40     46.64 o
   4   0  13      172.45      193.49     55.27 o
   5   0  13        9.15      -38.57     38.57 o
   6   0  13        7.30      -24.94     40.03 o
  -3   1  13        0.16        4.66     43.85 o
  -2   1  13       24.85       10.27     26.44 o
  -1   1  13      312.12      285.48     31.26 o
   0   1  13        6.38       -7.29     23.82 o
   1   1  13       29.34       25.99     26.64 o
   2   1  13       14.39      -25.40     25.81 o
   3   1  13      233.15      181.39     30.63 o
   4   1  13       32.84      -21.12     23.89 o
   5   1  13       38.05       38.50     25.69 o
   6   1  13        2.01      -26.09     38.63 o
   7   1  13       41.08       72.24     36.28 o
  -3   2  13       80.79       96.90     50.09 o
  -2   2  13       16.20        8.95     30.81 o
  -1   2  13       66.45       42.46     45.05 o
   0   2  13      118.71      166.17     31.82 o
   1   2  13      297.13      333.60     26.52 o
   2   2  13       55.38      108.25     25.16 o
   3   2  13       59.12       66.79     24.84 o
   4   2  13      120.58       48.47     27.11 o
   5   2  13      326.15      321.57     41.25 o
   6   2  13       43.11       55.20     34.06 o
  -2   3  13        5.35       -5.13     25.94 o
  -1   3  13        1.51       -3.91     24.03 o
   0   3  13      474.03      534.77     31.25 o
   1   3  13       10.64      -17.94     21.12 o
   2   3  13       60.33       58.89     26.21 o
   3   3  13      277.08      314.24     32.34 o
   4   3  13      378.43      419.57     34.91 o
   5   3  13      308.65      294.78     33.94 o
   6   3  13      201.57      189.60     33.15 o
  -2   4  13       97.80      104.25     35.20 o
  -1   4  13      240.64      250.61     31.13 o
   0   4  13      527.24      656.51     35.86 o
   1   4  13       52.04       22.39     32.82 o
   2   4  13       38.97       30.92     25.05 o
   3   4  13      496.07      561.23     37.99 o
   4   4  13      367.86      364.22     35.64 o
   5   4  13       59.88       79.36     30.82 o
   6   4  13        0.48      -17.28     29.45 o
  -1   5  13       39.40       16.10     29.20 o
   0   5  13      325.71      358.08     33.09 o
   1   5  13       49.71       61.05     27.06 o
   2   5  13       78.24       69.42     33.95 o
   3   5  13      172.28      196.64     34.24 o
   4   5  13      247.58      289.63     35.90 o
   5   5  13       28.86        3.10     29.97 o
   1   6  13      184.92      235.46     51.13 o
   2   6  13      248.34      179.75     35.77 o
   3   6  13       52.96       89.44     34.17 o
   1  -4  14        3.98      -75.94     75.94 o
   2  -4  14       38.15       19.19     84.51 o
   3  -4  14      313.05      257.83     73.90 o
  -1  -3  14      187.49        1.58     70.46 o
   0  -3  14        4.58        1.93     33.23 o
   1  -3  14      145.13       93.17     66.32 o
   2  -3  14       39.70      -20.87     50.21 o
   3  -3  14      336.92      404.26     63.73 o
   4  -3  14        0.28       37.24     54.96 o
  -1  -2  14       39.57       54.36     36.03 o
   0  -2  14       29.49        3.58     65.04 o
   1  -2  14       84.27       59.12     28.32 o
   2  -2  14       19.98       67.70     33.30 o
   3  -2  14       45.12       22.83     45.21 o
   4  -2  14       84.88      107.64     51.69 o
   5  -2  14      104.89      107.89     53.95 o
  -2  -1  14        1.90      -26.60     56.07 o
  -1  -1  14        6.08       23.55     44.09 o
   0  -1  14      117.47      150.49     29.53 o
   1  -1  14        2.10       23.49     25.70 o
   2  -1  14       23.52       72.78     45.55 o
   3  -1  14       17.10       27.92     30.71 o
   4  -1  14      196.00      221.49     50.82 o
   5  -1  14       11.99       22.26     50.55 o
   6  -1  14        1.51       15.81     47.79 o
  -2   0  14      145.53      244.38     51.11 o
  -1   0  14       25.28       50.48     29.17 o
   0   0  14      182.55      226.00     30.05 o
   1   0  14        8.83       64.36     28.49 o
   2   0  14      324.49      374.36     37.47 o
   3   0  14       26.92       56.60     33.78 o
   4   0  14      280.19      344.18     38.08 o
   5   0  14       89.84      187.32     93.82 o
   6   0  14      452.20      532.85    106.53 o
  -2   1  14      252.84      261.19     49.71 o
  -1   1  14      164.54      109.54     28.85 o
   0   1  14       14.85       42.98     29.20 o
   1   1  14        3.75       19.92     28.04 o
   2   1  14      890.09      855.64     46.86 o
   3   1  14      104.10      111.82     32.13 o
   4   1  14       10.71       15.10     47.64 o
   5   1  14       52.50        7.11     41.31 o
   6   1  14      323.37      403.11     54.96 o
  -1   2  14      304.97      336.67     39.01 o
   0   2  14      245.34      264.81     34.77 o
   1   2  14       49.58       57.65     30.65 o
   2   2  14      507.58      459.56     35.50 o
   3   2  14      260.22      287.67     33.00 o
   4   2  14      113.84      128.84     29.91 o
   5   2  14        0.39        1.37     28.26 o
   6   2  14      396.12      428.92     45.15 o
  -1   3  14        4.44       28.37     26.96 o
   0   3  14      193.14      169.75     27.90 o
   1   3  14      128.60      159.09     26.45 o
   2   3  14      183.48      190.68     31.82 o
   3   3  14       23.55        5.53     27.84 o
   4   3  14       75.88       58.79     29.85 o
   5   3  14       10.62       31.61     29.15 o
   0   4  14      227.90      243.32     30.18 o
   1   4  14       74.10       67.37     26.52 o
   2   4  14        6.45        8.53     29.54 o
   3   4  14        0.95       -2.03     29.00 o
   4   4  14      100.69       98.47     32.39 o
   5   4  14       14.54       36.04     36.54 o
   1   5  14        2.05       11.06     28.07 o
   2   5  14       36.14       46.16     30.47 o
   3   5  14       75.14       94.18     32.12 o
   1  -2  15      306.05      322.90     41.80 o
   2  -2  15        8.64       33.13     35.56 o
   3  -2  15       54.92      105.93     47.98 o
   4  -2  15      318.75      446.72     65.91 o
   0  -1  15        0.31       -7.19     33.69 o
   1  -1  15      507.94      550.88     39.15 o
   2  -1  15       45.11       49.79     33.81 o
   3  -1  15      191.66      158.28     34.90 o
   4  -1  15       41.98        9.13     42.32 o
   0   0  15        0.06       -1.61     27.16 o
   1   0  15      107.73      104.80     33.89 o
   2   0  15       41.31       80.67     32.67 o
   3   0  15      206.33      181.18     43.03 o
   4   0  15        6.58      -41.25     41.25 o
   5   0  15      126.94      209.36     53.07 o
   0   1  15        7.77      -27.77     30.22 o
   1   1  15        1.56       57.62     31.56 o
   2   1  15       21.31       26.83     30.14 o
   3   1  15      106.86       76.24     33.00 o
   4   1  15       10.74       -3.60     33.17 o
   5   1  15        0.18      -52.45     52.45 o
   0   2  15        2.31      -24.02     30.83 o
   1   2  15        2.04       16.06     39.37 o
   2   2  15       26.00       29.07     32.46 o
   3   2  15       97.92       93.52     33.64 o
   4   2  15       32.12        9.19     31.96 o
   5   2  15        7.59      -12.14     55.65 o
   1   3  15        1.48       11.58     32.60 o
   2   3  15        5.48       37.95     24.76 o
   3   3  15        0.08       -5.94     29.09 o
   4   3  15       15.64       20.35     30.77 o
   2   4  15       21.72       81.52     54.50 o
 
